# Supplementary material for: Differential Sensitivity to Plasmodium yoelii Infection in C57BL/6 Mice Impacts Gut-Liver Axis Homeostasis
Source: Sci Rep. 2019 Mar 5;9:3472. doi: 10.1038/s41598-019-40266-6 (PMC6401097; doi:10.1038/s41598-019-40266-6)
Supplement: Supplementary file 2 — Supplementary Table 1 [file 41598_2019_40266_MOESM2_ESM.xlsx]

## Sheet: Sheet1
Supplementary Table 1
	JED17CRDay0	JED17CRDay0	JED17CRDay0	JED17CRDay7	JED17CRDay7	JED17CRDay7	JED17CRDay14	JED17CRDay14	JED17CRDay14	JED17CRDay21	JED17CRDay21	JED17CRDay21	JED17CRDay28	JED17CRDay28	JED17CRDay28	JED17CRDay60	JED17CRDay60	JED17CRDay60	JED17TACDay0	JED17TACDay0	JED17TACDay0	JED17TACDay7	JED17TACDay7	JED17TACDay7	JED17TACDay14	JED17TACDay14	JED17TACDay14	JEDTACDay21	JEDTACDay21	JEDTACDay21	JED17TACDay28	JED17TACDay28	JED17TACDay28	JED17TACDay60	JED17TACDay60	JED17TACDay60	JED18CRDay0	JED18CRDay0	JED18CRDay0	JED18CRDay7	JED18CRDay7	JED18CRDay7	JED18CRDay14	JED18CRDay14	JED18CRDay14	JED18CRDay21	JED18CRDay21	JED18CRDay21	JED18CRDay28
Known	73	74	75	76	77	78	79	80	81	82	83	84	85	86	87	88	89	90	91	92	93	94	95	96	97	98	99	100	101	102	103	104	105	106	107	108	109	110	111	112	113	114	115	116	117	118	119	120	121
NAD+	75455.7	321589	76985.5	369697	461315	672529	179501	375226	582968	474123	321772	420412	1657418	1949359	3056849	1544093	1103842	1746826	526664	382055	413775	878460	373646	185088	228475	335356	330125	226279	97256	156021	853112	2804036	772927	1297289	766648	883366	326436	92875.1	3123067	326258	381499	650509	572158	950386	1286301	149238	240633	1073537	3034712
NADH	59778.4	62176	23333.2	46826.7	67472.9	37488.9	59454.6	28639.3	30664.4	25879	7178.81	64416.4	35367	40593.5	31986.3	36732	33143.1	51763.2	15149.2	81035.6	19643.1	43922.7	14569.3	28601.3	9000.48	6685.13	5276.7	18593.5	7361.61	26524.5	81473.9	28965.7	52431.3	79871.7	78987.1	11696.7	47049.2	23039.1	339883	10940.4	45508.2	19797.4	38582	65697.1	31570.9	35237.4	31909.6	22469.4	13141.2
NADPH	0	0	0	0	0	3267.84	0	0	21866.8	1630.64	0	0	0	29271.4	18013.2	0	0	0	3356.92	2891.62	0	0	0	0	0	0	0	0	0	0	0	0	1573.23	0	0	0	0	0	11571.7	0	0	0	0	0	0	0	0	0	0
NADP+	0	22059.8	0	0	3432.7	23609.6	17682.6	6544.39	129830	21361.7	8403.96	3341.44	12462.8	119506	123740	40202.2	31527.2	36207.8	24475.4	18886.1	11374.5	5956.72	0	0	0	2805.37	0	1833.42	0	3359.27	2282.12	15607.5	6596.81	0	0	2200.09	6596.33	0	77674.3	5678.04	4333.19	3006.33	2407.4	15595.3	13734	0	2449.02	19369.3	50784.9
ADP	15873.8	96151.2	20178.5	24642.2	24936.5	41528.8	44714.7	43715.6	650947	17472.5	7480.98	90053.4	23555.3	167473	92752.2	58477.5	29757	38330.9	208084	162444	110046	50735.2	16587.7	20925.3	20934.1	47033	27160	70460.6	43944.3	58109.9	25753	24476.9	38312.7	16132.8	21354.8	23629.9	90117.8	10969.4	332207	23813.8	31023.2	32880.6	33594.4	9778.14	46839.5	21283.7	21849.4	38976.3	87186.2
Coenzyme A	3691.75	32878.3	0	6638.82	5953.92	17070.2	3388.88	3896.08	61718	2190.79	3645.35	7813.21	44345.8	154747	115730	64968	21460	76127.3	10302.3	19048.5	16082.2	15702.5	3470.21	0	0	3756.67	12033.3	6581.22	3177.22	4157.41	12976.5	55654.8	34835.2	17761.2	5590	14628.7	0	0	97959.2	12427	3488.52	20224.7	32418.9	8389.14	31965.4	3074.37	4056.85	12172.6	105240
UDP	3422.59	19065	2541.88	27415.1	23164	17634.5	17378.5	45151.5	130016	11230.9	4103.39	33295.6	54717.7	123043	60158.5	50417.1	27911.4	68156.2	46252.1	50298.9	61286.1	81849.8	48325	22303.1	3630.91	14041	4736.91	19235.2	11530.2	9337.17	89187.5	70388.4	49720.9	27945.8	34031.6	20959.9	16577.3	0	124238	12314.8	45844.2	30723.8	31792.2	47226.5	64050.9	24952.1	17848.7	24317.2	88121.4
FAD	66828.9	80740	42710.2	61772.2	60643	77943.3	148810	121490	75562.8	70783.2	37894.3	140824	144003	132509	188891	176917	117331	103434	60997.5	73431.2	44404.2	71076	54469.1	38749.5	22915.5	27779.9	35279.6	35498.9	11396.3	37544.8	146189	180977	96925.5	96816.8	53808.8	70014.2	123912	38160.3	589701	54572.2	56184.6	108015	55750.3	109053	81099	65573.9	32178.7	68842.5	182855
AMP/dGMP	111611	482545	148355	182054	110400	547984	352744	367565	1064560	93148.5	157876	542700	282915	600415	1350961	815878	348496	188649	307578	684102	262019	520595	101089	115072	248576	345347	168633	332322	289116	596906	195561	319068	297469	263481	254555	179291	685230	101555	6657758	84342.1	97467.4	258664	314964	279836	739148	94266.1	236945	277458	588235
S-Adenosyl-L-homocysteine	37016.9	57354.4	20220.8	6071.75	25857.8	8524.38	0	0	5896.43	1879.39	8636.34	6489.81	0	1826.55	0	7319.33	2814.79	0	1864.69	29842.3	10578.2	50131.4	13662.5	10962.4	0	17778.3	15150.6	3750.12	6521.29	2867.32	43485.1	80295	12220	39205.1	7688.39	20406.9	37413.1	25546.2	796.996	1185.03	7424.32	10931.2	32587.2	4284.97	21001.4	0	7057.78	7460.7	13039
Pyruvate	6422478	12444570	7410022	8484999	7183758	16697840	1875252	11779160	10396380	4631924	16278060	29983040	8682611	10793990	30385930	19769840	14484740	6032836	7005104	7746490	4947840	8665444	7208506	6181226	7229436	6917952	8221976	8841369	5287398	8712545	13745390	12202190	9465693	14387180	6572838	6617220	12927700	9197956	10152540	5303396	2865007	17274180	5479223	2039662	16685560	1390818	8526324	16749780	29481980
Acetyl-CoA	10607.2	16279.7	0	31611.3	94665.9	75714.7	29279.2	80455.5	64853.4	17788.7	28818.5	93026.3	73517.7	178629	170142	148436	96575.5	138947	27289.2	83988.2	65117.5	103414	29716.4	20530.9	19506	33823.9	24540	38472.7	12236.3	4008.5	70400.3	129941	66033.1	66918.9	56075.5	11169.9	9717.87	4215.07	111788	69568.3	121942	105925	161363	175100	219807	7279.09	55205.9	238173	273362
Glutamate	30427710	40724720	39827200	36019160	33461550	43393750	6940548	21078430	23770350	16229460	26013700	19278040	51183490	39966760	69038780	61045700	45781750	40376320	28200930	32657880	16608550	26807300	16200720	25202990	20527300	27382570	28731820	20260540	14981650	21925490	36007980	35367360	30569320	56217070	32248600	31474270	32186810	48251660	41572720	27852910	18186850	48378990	18829620	15276770	38061090	6034108	19301050	28604420	51135910
2-Oxoglutaric acid	1351672	2879472	1619023	800809	989482	3710099	278951	1456778	1394596	2437405	2823362	1433070	810860	1759555	3300600	2848806	1108351	893009	1347210	1275490	496830	537297	536038	780421	1401520	1128374	1375899	1210845	413588	925499	1131680	863816	715569	925457	971329	1238181	2941208	1839269	2671001	706342	521350	1984694	1010832	275664	1651081	137038	1206063	1696459	1115735
UDP-glucose	108699	896262	125424	1544369	1152478	1734975	192012	659517	1912496	1349466	1853277	1225333	3075113	6113428	10549710	5054598	3138832	3862277	1433429	911746	849983	1266680	1145548	584516	819382	2012219	631459	338056	198306	265417	1740921	6101446	2082084	2960600	4579964	1902076	825773	302361	5133454	1244115	1126995	1057567	1829471	1775144	3418685	283236	1219920	3751857	9411537
GDP	0	0	0	0	0	0	1988.14	2275.9	66278.3	0	0	3805.61	0	9781.99	2455.13	3378.16	0	1883	24020.8	7837.05	14597.3	0	0	0	0	0	0	1791.49	2740.28	3419.09	0	0	2049.1	0	0	2007.69	3747.26	0	17149.2	1538.93	1252.61	0	1668.47	0	0	1511.38	0	0	2460.13
Oxaloacetate	49994	54756.4	67345	51908	19132	38438.5	10879.9	20773	6272.6	32705.6	47832.4	35479.6	30804.7	26329.9	14773.7	36405.2	24830.2	19595.5	30220.9	34192.3	29459.1	39975.1	40507	30233.4	22687.7	43020.2	27783.7	19526	22089.5	75118.8	35080.9	23710.4	8199.79	23698	13811.3	31864.1	50462.6	43342.4	28752.3	18397	18850.1	43540.3	31161	13868.1	41515.4	2816.46	20469	23193.4	35044.2
Alanine/Sarcosine	3670487	4747250	3263455	4373814	2581735	4413898	2294850	1805491	2577205	1704017	3725012	1556859	1956374	3128967	6203748	4769350	2104099	2376716	2364597	2720527	1336590	2329862	1723860	3102979	1398858	2997297	2384128	1913953	1446671	2810655	2226825	2953802	2263661	3933690	3825748	2552558	4122716	3682925	4409470	1406598	836808	2711444	2009142	1070284	2607567	1216695	1408397	2306123	3131421
Succinate/Methylmalonate	15831620	18654670	18770240	27298080	16667820	40435170	11474950	15976350	19478970	9462009	23797500	18174380	98888140	59043420	101158200	75830360	64378650	56905520	14854480	11694900	11714360	29058450	20086420	17081350	12943550	17202900	15203360	15877680	8622531	15508900	54419800	46921240	36283020	37372580	18829650	18903670	25104310	17592900	72869240	18761870	10238440	46167090	17162100	24920100	51957820	8686358	10517660	28070930	133854700
UDP-N-acetylglucosamine	174343	1343457	155261	1114724	2243518	1930456	532059	1251415	1677406	916994	799300	2181861	4055406	4298350	7720908	4355262	3074588	3068228	696672	1796155	854236	2012913	400392	471939	514189	781453	539379	447661	248851	401410	2386549	5020246	2209465	3189239	1692242	750413	1940386	310692	14493020	1009350	1276075	1224605	2477461	2968058	5542158	341015	1364664	4682500	7077692
Lysine	638541	687521	349613	403757	420698	863949	130786	213027	262433	221004	275833	245379	600094	686112	831699	820622	746720	507422	336814	579379	339799	318400	210549	324474	335537	288429	424452	373798	296129	353814	479513	386457	586174	652470	400844	425462	499682	647236	866077	432554	145746	1064771	161452	121885	236567	85587.8	284786	241034	525665
Aspartate	53315060	73383800	58433680	43364960	32870590	63114980	10640020	31317980	33478950	24813120	33904030	29768160	76674980	93719240	104125000	112397100	61503780	68686200	48801380	49124340	28347670	42779000	21942270	26367910	23393410	30860920	36538870	32427760	26018130	37056220	48642840	40523660	36318960	53651740	40859390	47927680	54854710	71434860	64372290	40165760	23784210	68720360	16695800	16284740	32518460	7830202	23900490	26657170	58932610
Glutathione	1336961	12181760	967672	4061007	1681525	16221600	1387419	19484540	6138830	1780834	2035105	7126422	19525500	26151800	22033980	10526060	6157304	3771521	4425904	8807806	1702538	10549610	1303369	4605745	3318229	3273585	2230952	4679378	3002350	5956456	10522170	12999340	9412533	4093737	5087218	2257440	12471600	3215408	50310680	2089637	979965	13915800	2159395	3016595	7457846	685660	1571086	2163001	7328486
CMP	77186.1	194995	139481	88568.9	75105.4	250923	103695	154192	307953	129351	91211.4	159228	125856	428306	260261	525053	221904	128888	160583	224705	74982	128374	74842.7	67436.1	53300.5	195399	216807	175127	78442.5	107430	171833	108367	121064	256602	73500	382248	142088	89570.9	320876	71686.9	48390.1	427230	79149.8	71734.2	92358.5	37262.5	64012.4	109301	157354
Arginine	3483223	5140720	2457489	4531118	2829174	5597050	406862	1011309	1947973	1742699	2414361	1462264	1194340	3694193	6062022	5052512	3345699	2601930	2371615	4794278	2166936	2299698	1767777	2001419	2138168	2627751	3160277	2686939	2333834	1859751	1243077	2314040	2289804	5444124	4094251	3480078	2820895	3711266	3297600	2323774	904714	6181940	1570266	453071	1926136	305129	1757444	1826760	2749092
Glutamine	8691489	9319012	7702932	6975802	2628734	7753748	525625	886820	2347159	4062794	7534538	2016726	1113278	3294750	8713918	5748110	4176255	1755914	4866820	5639282	1513874	2107366	2267105	2830392	5606470	5353358	6416566	3666392	7179508	4539694	1535914	2098491	1637514	4584620	6657578	7419556	4342642	7685160	2141154	2147920	890051	8913910	1584214	378362	1655650	555590	2219959	1386152	1847157
Serine	4412840	4864822	4957477	2675349	774734	3260088	261126	536868	1408651	1444260	3087087	609485	1015518	2273429	5300856	2979085	2203392	1210100	2885091	2015365	674338	1185438	1133594	2027737	1492996	2055703	1977096	1612850	2375983	2826621	714922	1178458	1009779	1977163	2941372	3103690	3071221	3717411	1979640	634592	193832	2612557	454764	139418	625013	161860	720326	632468	1761288
Thiamine pyrophosphate	53043.2	78876.4	162593	7180.49	9532.41	156844	0	2575.76	0	17162.1	11099.6	33854.6	0	44494.8	84585.9	69456.5	22323.7	1902.17	36317.5	22952.3	1324.73	2587.19	0	2557.21	11442.3	9695.94	30454.5	51155.2	11484.9	71418	7671.05	18338.5	871.033	651381	14286.3	641206	25620.3	15793.4	0	20129.5	1576.33	77317.5	10151.3	27040.3	13535.2	0	11281.1	0	25417.8
Ascorbate	52263	16081200	63124.9	114370	89870.3	1354778	48627.3	3179584	15584690	2947562	27327380	12082210	9648925	39900050	29877980	64997920	8012590	149160	43827560	43592880	178452	147852	113070	43649.2	4949942	262057	265180	21867490	31646130	2173830	100563	47240.7	163492	156355	2913383	13143350	50108.6	67077.9	28533490	30724390	37333.8	289317	101126	83102.6	415202	33059.1	141209	576808	1317548
L-Methionine	6115562	8691518	5047913	7639740	4817434	10533970	855474	2105342	4183433	2000274	5263758	3271067	5277592	6378102	13140880	10864570	6385746	5589904	3037048	5425734	2303811	4255036	2466668	4473120	3249041	3413869	3860005	3599606	3504185	3076688	4163043	5336716	4683440	8163226	6079648	4407524	5891970	8278050	7675642	2765525	1448657	9536787	2669716	1249510	5483604	698562	2176930	4154270	6575268
Phosphoenolpyruvate	5798.13	6702.17	7485.25	4418.81	7694.94	10552.5	8176.98	14911	46123.3	4955.69	8630.89	23976.1	27591.1	91505.3	60711.6	65811.8	27967.8	52791.6	48874.7	3795.78	95899.4	149067	46456.9	5477.7	3598.86	18504.4	9740.11	6210.8	3553.52	6608.24	62363.1	71510.8	54144.1	6289.12	2646.95	74241.3	1785.25	0	92201.4	7487.44	11266	18345.8	6950.97	63280.5	26149.4	702.172	2021.7	33383.8	67757.6
Ornithine	299360	415732	217724	422042	265179	471653	22566	96341.9	190166	150290	217651	117243	410205	493107	664305	512841	366466	384640	214096	478324	168938	197149	122200	162732	217489	224197	292941	235438	195688	166682	179172	376374	343000	491899	409046	386238	240416	297541	515869	256005	84738.4	518947	141386	85318.4	164967	36241.3	135950	151324	306167
Tryptophan	73019210	81039800	57952140	90795880	57328120	66409600	7825940	19726890	22452610	23774490	37576960	20723370	56737950	61417900	74493700	75470950	58243030	69877410	35852350	50771810	32595830	50104580	37959020	53844640	24493390	25166870	30689980	35106050	36300800	38390690	64135610	59188520	54777920	66626700	66399730	39818200	66294930	78583130	49054990	42556740	33689170	64301400	25961300	18150380	35929500	10824660	24476130	31284120	48133980
Phenylalanine	56396500	76508440	38681150	77621060	44242800	78402720	10194770	16100690	26973290	25671580	54734540	29757530	27597100	35010750	85984150	61314140	44608030	31731420	28349540	48088410	22554630	38174280	27718940	36318790	35177190	38913040	37999300	32599670	34678670	30131590	33282730	47306700	36088350	71545050	55943490	40882830	37253030	59228610	43506170	26749720	15250030	76253860	31956740	12485110	43088270	7369382	24965380	38187870	43760660
Tyrosine	94121450	110798100	79149950	101401400	70277780	112247500	13376490	32929050	53010380	35649000	71471690	41262390	56341530	85755960	115804400	106671500	79395350	75309020	54370740	81825460	40094260	58517210	37979580	57597570	46766560	50135840	55271660	53197810	61890240	51444640	57826200	63810190	74448130	98431940	85635550	67779200	74467420	102823000	81189370	49184400	30721570	101853200	43520970	17498060	53168530	16412220	35564270	50114350	80620000
Trehalose/Sucrose/Cellobiose	8108464	15010530	11708910	8911708	6053822	23241910	1142003	1084026	6835660	8743976	24558930	10985060	1078782	5259604	16065660	11496060	9151031	3010884	8075522	16516140	4751904	7513552	8583285	5713726	19530200	13934800	20953960	15548360	20680630	5695898	4628136	6008046	2876084	23158370	22111400	19973190	4230592	4963179	1249577	4473018	3148435	35094820	9801225	2030909	4346126	851300	8366282	10236410	2326450
sn-Glycerol 3-phosphate	227065	1038158	1659462	466647	333167	1700415	339931	1189192	2706926	678971	802038	1330084	664267	887610	2123342	1532384	778597	190604	966158	688552	613710	1024879	500746	341242	1313365	1151908	914134	1117051	720514	1377604	596030	345664	495294	495858	297641	1143446	608679	247212	3728011	398724	199846	1650830	606829	473459	1298314	77383.4	589513	914674	1957421
Cysteine	593053	2116027	494137	1748967	515550	1378947	221330	666548	604918	563332	1275206	475652	447051	662548	1473962	1017781	735146	236260	529702	540377	245070	575339	688674	985521	358328	614096	436602	383575	597864	695492	659247	838671	690118	674885	1857850	934725	744133	984121	1040295	244434	193669	836247	170491	73355.9	294358	64768.3	418544	333590	426093
IDP	3583.45	0	0	0	0	0	0	0	0	0	0	0	0	0	0	0	0	0	0	0	0	0	0	0	0	0	0	0	0	0	0	0	0	0	0	0	14163.8	4057.93	0	0	0	0	0	0	0	0	0	0	0
UMP	64499.8	409410	109776	194242	187884	337670	150185	245543	504718	146476	141626	487523	357985	603709	1021822	690936	360214	232014	236246	429730	167811	511835	73634	85345.6	87993.3	199308	186673	195241	82369.1	205312	322935	823220	404505	606250	193324	253049	343120	105326	2788832	79724.1	62843.7	491904	296155	426064	619811	75013	232712	452790	1136252
Uracil	895725	1379447	1203555	470344	916315	2827789	472884	1104867	1933197	519300	901937	439945	5312680	3325348	4028261	6047416	3125720	3127831	1004212	1161937	410676	1117522	200506	1261546	694737	886780	675994	1220362	629181	825354	2254785	2136144	1719452	1606702	626430	892305	1631189	1656034	5206098	573408	350675	1678480	696862	944146	2055771	860451	412708	1129742	1972086
Glycerone phosphate	7198.39	215764	41879.1	197228	243895	457191	85868	240500	372450	167783	417610	529471	95091.2	343540	726344	533424	272657	129852	333220	144667	360217	244282	319837	78535.8	182827	250901	304941	106564	56829	50839.8	149656	198497	124410	116680	198226	434802	49689.5	21363.2	94170.1	111735	117627	261452	183476	122938	234164	72098.7	185039	280186	363499
CDP	0	2578.62	0	0	1505.54	1989.94	1498.46	0	35468.2	0	0	1327.2	0	22836.3	1987.55	0	1637.31	3890.18	8337.85	3797.81	9443.35	1735.14	0	0	0	0	1120.7	1667.41	0	0	0	1992.22	4247.96	0	0	0	0	0	2285.35	0	1387.86	2932.28	0	0	0	0	0	0	3493.79
Ribose phosphate	3266.53	41518.3	3130.25	9299.48	6307.95	34568.8	3603.74	19779.4	303516	56519.4	34665.3	39879.3	14725.9	139053	237419	73861.8	52549.4	59177.3	47646.4	30212.9	20497.1	23271.2	4305.99	6137.43	3509.34	25116.9	9215.04	3833.48	3764.59	10813.9	9119.08	55904.8	10985.5	12053.4	27489	38654.3	9101.59	8495.16	18725.6	12235.3	4759.8	15680	23447.2	14251.5	35685.9	3686.64	19441.3	53664.1	54868.2
D-Glyceraldehdye 3-phosphate	7198.39	215764	41879.1	197228	243895	457191	85868	240500	372450	167783	417610	529471	95091.2	343540	726344	533424	272657	129852	333220	144667	360217	244282	319837	78535.8	182827	250901	304941	106564	56829	50839.8	149656	198497	124410	116680	198226	434802	49689.5	21363.2	94170.1	111735	117627	261452	183476	122938	234164	72098.7	185039	280186	363499
Biotin	26382.1	40504.2	36928.5	5963.18	32411.9	37275.5	956.029	930.059	1549.38	18647.7	5057.63	27339.9	67681.3	47406.8	64465.1	62823.6	20451.8	44629.8	38850.5	8359.91	6014.43	13716.8	43560.1	11651.5	7383.55	28438.4	27420.8	11163.8	11052.4	23526.6	1984.53	35059.6	8116.77	25721	20592.9	59032.7	1593.06	26199	3771.41	72974.8	4928.73	67587.2	12046.1	7191.27	20331.8	0	1520	11015.2	49134.5
Fumarate	460635	871758	462911	559992	735622	931795	129334	190060	332649	243026	339983	302300	2442209	1231999	2254283	1902189	1090231	1749567	391361	734079	318982	509112	143323	308582	266216	344881	444240	462182	92568.1	228982	802115	647818	902428	1369272	387212	397602	893970	618732	4838958	523706	251541	660273	551896	277799	1020497	38505.6	409844	872482	1126693
Leucine/Isoleucine	51634430	68277270	35968260	62272660	36391560	67871400	5068982	14787150	24948940	15589760	40747120	20221540	40164900	52390010	84863660	81962380	45362520	43968420	26916790	43676960	21901880	37378840	20101880	35684670	19537630	29121870	27623830	26176160	24782660	22103920	35710960	40123190	35168100	56436720	49288210	27923030	46357080	62110000	45675920	21193690	12538980	63183250	21050490	11324020	37155490	5876700	17219860	30330190	50059580
Glutathione disulfide	77877.9	52198.6	121368	86018.4	35346.1	195248	0	5036.5	68263	39614.7	137535	34330.1	5178.03	102990	147419	64174	37962.2	10776.1	83347.8	190727	13333.5	41040.1	15642.5	5754.92	161558	186358	220517	31843.9	232510	50196.8	3052.44	59340.4	35307.3	64461.6	135289	227207	15266.2	89239.3	2116.21	59612.3	1028.16	226955	88596.5	1677.68	31932.3	0	74493.1	41704.7	60162.6
IMP	491019	1351373	683169	1523577	605834	1377220	19297.9	178782	344513	279796	903972	203959	471320	903162	1708860	1370068	938132	513362	403671	623302	323425	376743	548644	585208	501689	640897	714510	629801	548397	560652	200410	419018	498657	1344280	1047968	842890	568165	1392479	572461	648227	239787	1584938	321802	37519	372013	23196.9	346662	427656	545481
Histidine	2873879	3049042	2214064	2160233	1868530	3488699	333785	626787	1855264	1406732	1329293	808760	1630015	3209325	4228870	3443936	2733963	2594502	2166710	2833162	1375624	1553463	1034700	1227318	1522408	1454578	1947270	1538726	1696659	1448715	1334553	2116391	1901652	2471899	1823288	2402398	2199829	2685314	1924562	1806408	809019	3233968	841392	619110	1103586	212040	1105046	823169	2431072
N-Acetylglucosamine	331867	341262	346417	426918	196471	168771	75449.6	102770	81385.5	210331	270685	175424	272063	563394	360038	921790	514552	495161	183273	148747	110170	207490	221433	239510	125163	221769	146273	78885.7	131278	313684	393711	462706	281869	362586	308189	255324	301900	246214	207265	253699	102091	221085	164296	72555	199684	53794.9	114275	372447	129271
2-Oxoisovalerate	351238	475891	315856	431016	398544	492689	293196	686575	316747	236580	567760	1105912	363605	311024	1683909	721482	1046988	168607	196141	202140	181234	490104	246265	383913	201660	246592	235423	210784	113856	255360	491941	1009867	415665	997840	607369	299539	423957	306758	522885	158051	121732	344593	278758	201757	620125	214736	284025	1532009	1600442
Adenine	97981.4	149455	90201.5	73545.9	181820	199420	75950.5	262473	40037.3	62192	89514.7	149886	4900520	525465	260633	651886	346005	481653	39112.3	69736.4	32251	264304	70181	111560	35567.4	56336.5	45449.5	92624.5	28439.7	87884	116900	133912	257124	461957	32882.2	76491.6	81898.1	84242.2	1635957	77409.6	38783	311337	129746	238820	277608	29064.9	57089.2	193697	271340
Proline	2508016	2531849	1588948	2651518	1831687	2074281	395561	618707	880985	818862	1601582	773489	1839568	1664926	3246203	2664405	1825706	1789336	925577	1097959	797592	1271302	1144003	2000511	663380	800787	773747	713339	729320	941871	2100010	1908482	1414163	1554734	1704195	1017937	2164980	3059213	2167346	726002	666584	1534369	597182	548100	1482364	471184	545401	868852	2822213
Malate	43964260	55869880	43115000	21574590	23579010	52756180	6189056	24926640	27874210	19891790	30680050	25963420	65375920	43571050	67465510	77581210	38851620	35781560	27231340	31721950	20351710	37174190	17139900	20491300	21747580	28767560	30617970	30973210	16265240	33009700	39383170	15510760	30414880	33839280	16268540	30323190	58231600	41295030	152918000	25037780	13790340	61352520	15274730	13737050	36167110	2593305	19723500	22164720	68485770
Asparagine	11647700	11311970	11693920	5985236	4016360	7049484	528443	1653731	2669962	4044832	4953912	1769404	1019636	2674399	5607246	5766756	3821937	1914783	7189600	7045952	3523572	4526881	3851800	5857954	4729514	4900760	4522206	5360534	6080770	7309238	2838341	3544279	3956637	5719314	6623800	6227324	7319902	7465734	4172054	3070137	1533589	5624642	1495628	644431	1938201	600925	2367779	1678678	3481655
Homocysteine	1728.1	2802.66	0	3281.22	2187.24	6808.7	564.164	3751.31	1671.66	2768	6417.73	2006.47	25654.1	17525.9	46213.8	21379.2	17178.9	18183.8	2596.47	2490.91	844.94	7528.64	0	4764.26	1422.21	1878.17	3776.29	2189.13	1142.93	1608.4	9943.03	20400.8	8241.38	8300.21	9845.23	2760.09	7296.46	2223.83	41986.1	2904.36	1627.84	9846.37	2084.58	5217.7	14502.4	522.8	1232.5	8597.45	22353.1
Hydroxybenzoate	100713	156021	165361	141807	92152.4	142019	46278.8	35891.5	69277.7	63384.5	167869	165586	31562.5	46528.3	49095.7	58828.6	58354.8	58001.8	50599.5	100232	73658.1	53727.1	101782	90311.5	61360.6	102838	75778.3	69932.9	33657.7	134708	87562.2	267722	46179.2	114084	78939	75286.7	53927.7	122422	13057.4	35106.8	52478.6	104958	167060	83025.2	109956	24430.5	73065.5	48653.7	55015.2
Citrate/isocitrate	9552219	16959450	7968362	15304700	9338838	14875450	6056960	4465450	13215820	11126000	8966605	9171767	6680566	14541650	6832248	9559797	6041078	6163918	24674370	13282950	13784540	6299442	6732662	9970671	6025064	25833370	20857280	7983890	13917080	12669210	8173632	6198196	5888978	10064180	14592440	16614570	18241850	12641680	10860640	12138250	8990887	10674040	10409910	3099152	10407330	6413394	7437212	7246168	7086668
Phenylpyruvate	169951	177688	132491	180108	391283	299861	81982.2	173556	107408	122088	326950	368169	390240	235635	791296	447321	523452	204109	131803	141399	128178	375697	197723	174476	108552	172337	109759	74797.5	65013.5	121838	377673	478554	259315	617620	223465	157018	123696	194994	286916	151958	237203	252167	247603	351527	480694	38860.5	174697	470972	1260897
UDP-glucuronate	35226.6	368144	10672.9	30579.9	16873.4	173548	94035.6	85525.2	666119	265972	18845.2	87018.4	160178	1121609	868446	349447	144483	282466	95512	221298	149248	64134.1	0	8295.5	18477.9	130322	14420.5	90856	46308.3	145935	42968.9	102638	64866.1	35342.3	76971.2	23830.2	442936	4575.55	1279182	86315.6	14905.4	252908	63543.8	65418.4	220280	1865.83	31190.8	55820.7	961738
Carbamoyl phosphate	236825	381070	254899	121931	138158	164000	50390.7	22521.5	9908.39	152728	113228	116264	191045	21412.2	202129	121447	132000	87437.6	121395	86646.5	19389.2	116106	121553	105956	54715.8	99057	109986	51006.8	9347.64	85736.3	252473	249109	57039.1	267514	185748	127592	213850	206652	160200	122249	17920.3	186208	152643	52397.6	188797	10874.7	46506.4	76167.4	197004
S-Methyl-5--thioadenosine	18147.4	12509.8	2381.82	0	1764.58	4881.87	2644.43	2156.01	3016.17	0	19667	1492.75	4510.86	1323.37	7794.37	9190.25	1552.95	1481.14	2748.78	2246.97	13355	14322.4	0	2129.97	1534.76	10822.6	3505.03	0	1840.91	0	8901.25	19530	8536.36	2427.94	3164.12	1267.81	42000.6	20073.2	1599.97	2149.76	3092.41	7816.14	1615.44	2095.92	0	7613.93	3072.87	4540.89	27629.5
Thymine	113820	268766	123705	417812	584728	737841	110531	123454	469501	56112.9	107328	59715.8	2132394	1248774	1485719	2716962	1522728	1696293	175626	156060	73739.7	651021	136528	212517	46437.5	149812	129708	102704	33687.4	50381.5	1733880	1627602	769402	973810	455822	260605	210300	325993	1183137	228159	185902	544826	196800	216270	481390	41561.9	92978.9	402220	1072410
Valine	7945594	10457660	6120310	10222460	6951562	11582000	1512196	3686369	2763627	2318189	7661958	3375872	9286777	7503550	17354540	18001880	11156840	9698333	4466150	6517154	3167858	7448696	3539315	5763334	3436553	4514837	3928564	3822651	3632135	3813240	9359951	7186962	7984586	11929240	9158455	4586472	7041506	10842870	14739560	3380973	2358982	12127080	3669086	2795788	6394634	1585461	2919294	6422938	12491950
Lactate	64971800	100593700	70245280	216225100	313219300	342431700	14725260	124883400	194287100	61330420	187340600	556350400	212056500	112083500	1185942000	486514700	695413800	179352600	89989590	97983780	134037800	404587900	228020700	162487500	149577100	182122600	219106200	95099220	56513860	57939500	220030300	1037599000	281792300	556025200	381839100	467647300	92081540	79230120	180045000	59999900	45954100	261730200	352147100	59474080	378257800	37696110	312236800	739816700	1515266000
2_3-Dihydroxybenzoate	9008257	15582390	7310124	13129420	9188948	15541770	434969	4937330	1710352	10776420	19491940	13046340	20118520	11404340	34249280	31423890	19741550	8863060	6117118	5521464	2436107	3728008	3462282	3351089	7014254	7174938	5926074	5120182	3181353	6126106	4099806	8206118	2859717	18091610	10998010	8971398	6866934	12008480	6585914	7586728	2752772	13747690	8076860	9571483	14426490	2438365	8665697	12450770	26537560
3-Phosphoglycerate	91884.5	142242	87011.7	217763	243606	248359	205833	192959	1499982	227979	128402	262523	120606	1543060	559344	354249	181717	1075710	1000145	805705	1783046	536759	258684	110076	79188.7	407668	277831	311832	194466	120251	289308	689250	274390	183015	109408	777129	111417	47328.5	581580	296751	346066	264405	254293	388125	414923	52889.1	177378	274804	736404
Gluconolactone	19023630	89304580	41805980	113853400	45774720	49108170	1635843	8623606	2896886	47696540	90540860	12365030	10300170	19145440	33583460	29927100	9019333	13195310	27316570	18064760	11336560	20953170	36347220	27652600	8003066	35986560	15883710	6217046	8597460	20332470	13692620	19546030	7062822	74658740	63641640	35270550	46949880	54435790	6565190	30986680	17888900	19897520	48043650	15844210	66096790	3144685	23489560	69348260	29733140
Adenosine	3864454	1518127	1317238	607700	1658761	1163870	2726556	539923	137032	230498	454173	276362	379832	1163991	753547	3083160	2153873	3335208	669419	518890	296794	428983	780391	1512770	219868	238232	924912	863982	395534	805609	3562374	1582863	1473184	1811430	898378	869158	2197808	2149762	519821	815591	261992	1739228	128120	171370	225449	254119	159384	245961	676873
Thymidine	8517910	1314022	1192883	557368	3006483	1152946	745034	1469917	182284	51544.5	229620	358163	609678	305035	461999	3803119	2579951	1421869	141267	215929	357379	325824	650308	1156115	305296	96168.7	181989	937756	208433	744904	3249831	993373	1122916	1871721	716116	274231	2941295	2775138	1436766	722991	663939	1939117	109232	218868	297668	166317	81629.4	246520	794743
Adenosine 5--phosphosulfate	0	35582	0	0	0	1861.76	0	0	1278.1	0	0	0	0	0	0	0	0	0	0	0	0	0	0	0	0	13506.6	0	0	0	0	0	0	0	0	0	0	42164.4	0	366270	0	0	0	0	0	0	0	0	0	0
dCMP	501564	593523	548965	447244	482755	630255	144582	192070	1920607	214956	395914	154393	2393625	230637	943568	2089969	1157905	42700.2	274331	230292	48353.2	690565	302342	350347	114561	446946	488442	144581	96744.2	396989	817132	40934.9	41372.8	1102292	83396.4	679430	253822	552791	573383	134281	11665.9	669218	231673	22174.5	385658	17615.3	153060	266735	661564
Guanine	78204540	195847500	124195100	189928000	214536100	398334400	48294300	125191500	126718	357768	211023800	201910700	164007600	1326312	527389600	423487100	257670900	2341875	358073	298462	177362	204333100	82270030	60499350	309868	448954	379822	337984	304984	53505820	187793100	978108	1299000	392803200	412235	119345	110654400	181483200	132483300	407849	407842	373476800	287256	446855	442891900	68960.3	145954	359176000	335241500
Taurine	259523	609400	272721	2212016	1353366	721313	278112	413925	175526300	126996200	889252	1633402	784242	263124600	1514057	915926	488503	221969300	103422300	194667300	96316130	1096538	1066116	646941	129649100	130189900	149641900	100378000	96498720	176494	1090036	290372000	133161200	2245473	242930100	194811600	218094	325678	515440	125169200	82108340	351738	306128500	111752800	620497	45128770	151243400	2156744	1474681
Nicotinate	35110.2	312716	78752.2	103094	69165.8	111360	344642	59370.5	390563	377814	263328	176377	1679849	383946	1161026	1035313	459432	510924	332863	308573	345738	163489	55730.3	112399	275152	205503	228237	130239	163200	100680	451834	3554962	838798	406363	1349626	477666	92236.7	62587.3	657938	194609	245624	265371	249412	564287	638059	563238	350779	842044	1113296
Prephenate	423883	536713	627734	512331	508327	749769	35742.1	160948	25894.8	60754.6	429030	232744	1473127	761179	1458362	2369116	1201431	1060080	56112.9	79969.3	40025.7	189768	384781	371285	62359.5	77942.6	138532	26717.5	55862.7	241188	1768860	641936	350158	821621	205956	161309	448466	821684	446018	185760	39392.9	1145034	358437	410754	359952	17499.3	181670	378350	1038907
Riboflavin	127318100	140484800	152212000	114194500	72475540	108335400	31958590	34289910	102757	351790	118966100	82361680	10432120	1192499	41439880	43629260	33788470	1406319	690594	375475	221284	42265880	101086900	77555060	221940	286344	474931	148742	472008	109992200	35392130	881545	772807	63465880	973048	1349795	83599610	75636670	16825330	818413	372032	111495600	259591	96310.5	64701760	146695	216811	47348030	48859220
D-Gluconate	1481016	5297414	5054262	2366731	2441309	10239600	1046918	4075563	44246210	100958600	8828855	9474153	10540480	52342000	23531300	11067860	9098577	15096570	89754840	88508060	82167560	2439673	3479815	1184256	55868510	101823600	84417480	62164550	55442060	1968560	3133038	23128970	8992711	19137610	53782420	97138940	1991148	2826341	6307446	65066780	40515160	11118720	64188220	18358590	11397360	11656800	55913360	15746020	24648460
Glycerate	1035960	2509955	797334	1054429	1904829	2797926	1849096	1356390	2220375	3550253	804420	2122752	7995338	4622848	8707119	10255460	7763058	5192112	5305721	2349590	994504	2329731	649634	1059047	2649494	3468887	5209736	2102474	1866998	818786	3172086	12319930	7834934	2512004	7327134	7742886	1696040	1751996	11700460	3473675	738332	2205114	2745222	962458	3808459	542231	4897620	1133653	4689346
Hypoxanthine	7559286	10784360	7601506	8523785	2172701	4944436	657206	1132173	2232278	608294	6611336	1291430	1098537	7952162	7065346	5685610	3744459	7109868	1673510	2179357	699957	1953185	3380804	4196962	460821	1362285	834483	900160	445071	4442084	2192458	5448893	4222992	3219214	1850626	618748	5379880	8915488	1915987	1131208	1345675	4483432	629935	1737068	1939370	726767	1048369	1636640	2103238
Homoserine/Threonine	73434.7	139827	134280	98939.9	98743.2	160639	14419.3	74712.1	1394902	2779324	111809	225266	97436.2	2917297	279149	285859	140383	2046837	4637192	4286350	1271538	73374.7	60048.4	71819.5	2380346	4484774	3158809	2081798	3404761	69895.8	130209	3110343	1655842	325043	8726692	4376100	273917	166265	407307	1473813	844152	346909	1125558	442289	196363	648872	1402886	165273	746190
D-Erythrose 4-phosphate	3040954	2487308	1926286	1256179	1334574	1664536	2947734	2417141	45049	32677.5	433662	2278059	1484803	59908.1	3434285	2931970	1418070	37213.8	31829.8	47715.6	15263.4	3045798	486754	1340828	21433	29115.5	26737.9	41989.4	17775	1049237	4457754	84282.6	52374.5	2993371	31549.7	19692.5	3614446	1635248	6667086	44098.9	35274.7	1756882	54429.1	27444.3	3425153	34637.8	72323.5	986228	2766238
Inosine	4272022	4593297	4093165	1297559	311554	876067	182360	2753992	882757	443687	16582600	2563049	4661396	4859176	6647212	2148480	2188752	7051862	2045216	4246738	574294	794281	2469061	1639321	347789	532334	992965	1334602	387287	3704695	2794910	2600378	2579123	2850045	858838	1249051	3282504	2590160	4342344	425159	300343	3342149	754915	2010026	875541	576143	806190	857027	4086542
Orotate	12849560	8387376	5020276	4018744	6147142	6072306	814690	1721661	1086449	4951326	7229242	2599000	11994980	4257210	10093320	15048760	7958396	2300910	2238392	539881	166420	5593098	3487419	4424892	1425933	7762330	2545594	1398071	2161783	4862028	12575380	4071487	1434430	9481593	1914732	3318368	8936800	9555391	4643052	1854692	150261	5441574	582605	172342	6492740	3842791	8053416	5364389	7430524
Uridine	1802336	1442559	2514704	1592495	945944	1276789	2261972	1546460	9934823	7395306	1394760	1673758	561975	9114675	1863356	1826565	1157032	14108550	3253333	4675158	5335842	905237	316284	645701	3652305	7656832	4871402	5215738	1937106	664843	863437	7565218	5143330	761968	5464936	6015298	1921580	1305762	2885087	3641519	1173314	761028	2723926	2324865	1831346	585084	3195056	1098980	1305311
Creatine	0	2062.51	2459.12	25560.7	3232.28	2401.89	0	1146.32	2619516	599299	52246.1	27374.7	66997	759221	85399.2	26833.1	30701	401967	684190	629844	333526	13835.7	5963.6	4085.15	353991	297915	258740	471877	383095	3950.44	1274.12	590006	635838	5469.65	575818	396444	1305.68	1590.77	99710	440852	471075	70703.7	468763	806906	20913.3	726260	544782	104819	15596.1
CDP-choline	100329	190235	360042	131606	96137.4	150425	21003.8	90312.8	0	22603.5	218570	332483	51219.7	17527.6	1114342	166120	105692	20294.9	735.101	2232.18	1832.8	70218.5	66860.9	53190.3	823.894	1200.13	1104.07	0	1849.92	88999.8	37775.3	3491.97	800.079	453507	972.645	0	109309	115924	44704.8	21593.6	11537.3	158029	12984.7	41163.3	213218	8719.12	23575.1	185838	158506
Pyridoxine	41482.4	75746.6	47549.7	100702	57245.7	27710.3	9112.91	16579.7	98921.5	168067	59473	27488.1	16835.3	174691	12518.6	12203.8	11345.1	56852.9	66287.1	67382.9	30592.2	56128.4	62604.7	37150.1	40919.9	531949	84294.2	83833.2	61256	31841.9	64971.2	81873.7	24006.4	30283.2	166941	136669	32917.5	42437.5	11802.4	157542	27277.3	24254.5	65818.5	44015.3	55449.1	11240.5	76414.6	20345.2	30403
Carnitine	896713	1440295	780034	539581	480635	959575	149875	395874	4508.76	45936	619774	564336	1776221	22169.4	3416027	1489762	2013538	27329.2	27970	20970	27976	506935	317770	440012	13749.9	37604.6	37390.4	14698.1	12702.7	680310	846300	96814.9	25590.8	563125	56014	33053.8	1220708	865426	1945062	21171.8	25654.6	571896	46788.8	17615.4	1526174	9501.15	25491.8	1374827	1507086
Citrulline	29857.4	41217.6	32030.7	57129.5	30551.9	37007.2	6234.45	4772.51	872103	1110418	32869	15975.9	25199.9	2269719	32218.9	27019.1	15506.7	1029367	919026	546188	261418	37142.6	29807.4	37632.6	227973	395454	322351	354395	491662	27445.4	35655.1	844950	757667	38329.7	555537	485436	43760.9	35439.2	41022.6	491257	434409	15379.8	174580	2448273	43368.7	268981	201402	32592.2	34060.5
Kynurenine	141104	182683	239034	218097	107331	123534	9701.69	24074.8	13118.9	18894.5	203628	63426.7	89900.8	22620	120086	177873	103728	28617.4	26749	31613.1	14431.6	322981	178722	116058	11054.1	22611.5	24316.2	12546.6	19415	300280	127261	28709.6	22468.6	153112	31755.4	23485.2	60396.3	108632	108212	26700.5	14318.3	138081	25753.8	15410.9	67904.9	15917.3	15988.8	120448	77676.1
Glucosamine	90018	131201	81419.6	311606	59094.5	201802	45828.8	143012	59296.2	199302	90109.5	86607.6	134023	122131	246772	198247	215094	131219	136876	153509	71944.7	65206.8	74066.1	38961.1	130360	194015	223466	73823.1	113668	132783	31221.6	267081	101299	128755	201034	304557	65588.5	71933.7	166134	130516	47449.8	122834	131037	72422.8	166611	22499.4	93730.2	345157	124907
4-Aminobutyrate (GABA)	141367	368207	280587	350350	226308	264897	66222.5	639189	138062	82367.2	1257966	519871	3632393	259934	2618366	1601572	858720	168029	48399.9	67506.9	36950.1	232318	612472	293228	60315.7	74745.2	98563.4	47981.4	91434.1	208666	716697	52685	57212.1	1104233	42161.2	128492	171683	211060	1783276	41228	37846.6	746668	72348.5	75948.6	1103941	35041.9	56490.1	865148	517421
Dihydroorotate	764679	1354722	946051	1832546	1068426	745412	24302	229642	217632	351348	1489754	621483	2654459	1880474	1485602	1729092	1023806	2195371	509206	145207	131754	1421013	1319562	1165234	217568	746871	471142	168623	150801	704766	1811992	1647407	830647	1065010	1000774	1660574	789623	898102	1187058	667077	212219	946145	224960	165632	1768428	91358.2	315621	1675795	1419086
Geranyl diphosphate	0	0	0	0	0	0	0	0	18286.1	852116	0	0	0	984354	0	0	0	1863297	440843	525736	430186	0	0	0	463117	739611	698764	152907	287033	0	0	1660818	719047	0	860230	702929	0	0	0	661036	500221	0	1043446	896468	0	129767	682391	0	0
6-Phospho-D-gluconate	3283.54	12812.9	4252.6	11423.4	7368.52	91029.8	3481.24	13448.7	1334420	100094	31549.6	16048.8	9154.3	593265	206292	83038.4	39539	24955.3	293683	14612.1	39646.8	7211.68	4213.77	3784.78	9594.59	66331.2	19110.7	21382.2	13695.9	12241.3	4020.59	32649.9	34418.4	1734.61	42520.6	17067.3	9847.65	5109.09	2170.85	34301.9	13056.4	4781.66	2258.54	989.626	24466.5	22431	7466.02	37081.9	64863.6
Fructose 1_6-bisphosphate	35086.1	49272.3	23286.2	108484	89496.1	160531	27584.2	80786.4	1633601	216423	117580	152039	42662.1	783451	363132	203959	68199.3	165829	1551797	177699	928371	61758.9	65345.9	74887.2	89993.2	514630	260412	84438.6	73512.5	56613.7	40145.4	120000	95773.9	91110.6	244286	638527	46215.1	36212.7	34436.1	85721.3	86631	73446.3	107573	30768.7	110453	96638.4	96358.3	102622	293932
dAMP	44067.7	100108	110846	140962	52783.7	110875	5193.26	24401.6	584779	58747.9	164998	68943.8	8020.37	54322.7	54365.2	104144	44816.7	17307.7	88643.6	67565.8	36354.5	90002.1	93668.6	57830.7	63156.4	130652	134644	48181.9	55438.9	80499.7	36773.8	76265.7	13734.6	131796	89308.9	133851	38198.7	58577.2	9057.84	51015.4	24229.5	180977	96315.7	12672.7	56697.8	5575.99	57625.1	62202.4	42164.6
dTDP	19050.4	24502.8	17679.8	66925.9	25805.7	9904.71	0	2188.38	11764.1	0	39473	5124.76	3020.86	14647.5	11244.6	9817.75	11652.5	11589.9	8947.24	3921.8	6003.06	12157.5	29445.4	34657.5	1174.18	1615.97	1735.06	1525.91	1102.25	7160.49	14304.3	8013.99	1547.28	34892.7	3960.79	5077.98	25282.2	16026.2	0	1544.26	1869.97	2794.3	1976.02	3284.49	24858.6	1053.83	2032.04	17655.5	10991.7
dTMP	53818.9	224652	217083	102202	81885.8	443079	28914.9	89950.6	1217351	124998	302424	95864.9	65104.3	348669	347998	535274	306484	77329.9	204540	213942	45452.3	119839	129260	71426.7	72315.7	305616	395828	178482	101435	105312	63464.2	95520.6	90429.4	626071	142138	419153	163798	200498	76751.1	128670	17259.8	553870	183893	34383.3	123546	28110.6	93840.8	276380	153581
Uric acid	65720890	24765410	27084710	22724690	14586470	27936130	31987500	42134940	8013480	13022810	24355520	13233510	65115860	38583380	53242080	50248360	36556810	38092690	17382760	14513190	7987926	15207120	12897220	20492280	31431180	17829190	17569350	45096800	16138230	55853640	30348590	39813960	25588070	38185750	23971620	21370020	20662400	21434790	25245680	16370760	7804358	26916750	13344720	11400870	23509890	31185620	13128380	23614250	32431290
Xylitol	12111260	18709420	11634130	26373960	11173580	8038538	1323197	2382872	1037206	8918979	14662850	5098436	623160	2842872	4023210	3999869	3327787	1760510	5739014	5961214	6977344	4069463	15966880	13016150	4091237	10281240	7146572	2420166	3058091	9141444	2827732	5300176	608288	6402712	10163320	8496452	10240230	10484990	1203589	6735134	6434524	7456496	9061216	2149069	12654700	1646814	5516244	7651132	5015944
Cytosine	2234.77	5307.64	4412.35	3830.3	0	1729.02	730.559	1478.17	4064.64	2640.06	4355.48	3327.12	77107.1	34239.1	94129.4	80807.5	22001.6	29773.1	2464.66	0	1488.83	3116.13	0	0	2007.42	2412.28	0	0	0	3062.17	23433.6	95754	37935.2	3573.12	20144.6	5971.82	3433.65	9921.12	11057.5	0	0	2059.74	2465.69	851.09	3248.79	0	0	6644.16	44206
Xanthine	3646387	6454438	4348839	1887270	5111853	7025280	5633148	2341827	3467092	1724114	2442558	2258647	31061520	21291010	20027390	29703100	18371620	17154020	3909673	3583815	990869	3783006	1720372	2204583	1610935	3226683	4582424	2039068	1224036	1342843	8456106	15511250	8656933	8518143	3165298	1914776	2931186	4818040	17240840	3401420	2541228	9535517	1536134	3611076	5146140	427030	1502973	2703956	6779008
Guanosine	1051725	358776	716772	180375	396147	523067	631107	658947	86188.6	200028	106825	286250	407592	1588891	268140	883705	622398	2666686	367563	445121	129258	218496	164685	350608	134410	113856	408707	829113	146287	383381	779077	240252	631261	1368099	103029	515007	526488	553879	1477628	236240	59868.2	1221260	85776.6	167414	193034	128770	122463	107727	410289
Histamine	62651.9	166296	51253.2	216800	103646	114169	0	3438.23	162007	108437	46127.1	12161.9	4154.83	74093.8	131036	51125.2	25081.5	66684.8	99249.9	129247	50611.2	55804	89380.9	65285.3	40012.4	150518	133897	27784.3	46845.1	66901.8	18008	170420	16439.9	100827	125005	205392	30325.9	97661.9	4175.63	72749.1	18878.8	81371.9	130452	0	144626	0	69313.7	60195	49527.3
Aconitate	4596420	6795872	5171006	33233410	4238648	5139392	911493	1545243	2054541	2167415	4842242	2742836	5265336	3051907	4927708	10493500	2692296	1785997	4848034	4475576	2881540	9408439	4480861	4258880	2554840	4822324	4443310	3589471	5037118	19485690	5414498	3305380	2534112	8828555	3132175	4728026	8373618	7740426	6876610	2435429	2137002	5833732	2689960	1716327	7050728	660943	3236996	3756493	11002480
N-Acetylornithine	9961.64	33651.1	15670.6	78897.8	18173.7	32831.5	941.253	0	0	11634.2	14678.2	7553.45	28473.6	23449	11435.4	28199.1	1771.69	23583.4	27369.1	10731.5	25152.9	33094.3	19739	11081.5	6966.83	26356.2	18241.2	4431.79	17439.7	14768.5	49545.2	62626.8	7278.85	25799.5	14542.7	18564.4	1112.24	24401.4	10712.7	30643.5	5726.57	32915.8	29977.9	6446.22	30710.9	0	10698.3	14865.1	20664.8
N-Carbamoyl-L-aspartate	23606.4	184732	28141.9	629414	775274	481207	182632	504526	166132	94820.1	686946	501752	1076190	821796	1269954	722008	669277	589852	221238	243321	418545	587787	451734	488133	471728	1111558	627996	92058.7	71302.3	49900.1	427479	320756	461699	1576592	523582	699868	97459.3	75569.2	1066948	420704	730000	746642	455655	744145	1904416	298002	439380	1761939	3804436
5-Methyltetrahydrofolate	3588.81	30282.7	7638.01	45586.9	7326.03	21816.6	0	1934.43	1644.05	15040.5	35348.7	19940	862824	8336.03	147055	271707	129223	6414.74	29747.2	25666.5	6236.38	219704	4601.75	5347.1	5247.79	29082.9	73113.9	21839.6	14041.5	13411.5	42261.5	7594.46	7361.99	40089	18334.3	93755.3	2836.85	4141.35	83565.1	9611.85	1668.57	33663.2	20234.4	1405.74	54245.8	951.206	21654.4	39958.6	62319.8
Sedoheptoluse bisphosphate	0	23193.9	0	12658.6	0	0	0	0	41638.4	36503.5	5553.53	0	0	1468.18	0	0	0	0	3799.1	6471.28	1443.82	0	14644.2	0	0	2089.94	6054.14	1351.3	3395.68	15763.6	0	14075.7	0	3528.21	7448.12	31730	0	0	0	2756.09	0	0	10818.3	1301	2300.48	0	0	1910.68	0
dCTP	17252.8	15606	18713.3	8016.19	8853.34	6818.27	2089.06	2746.24	28722.2	9204.66	20226.3	8223.32	0	2172.13	0	2487.93	0	0	5013.25	9999.82	7532.82	0	3921.86	6357.6	20249.1	11143.4	21164.8	13189.9	10290.4	13741.1	0	0	1256.18	2409.3	2839.53	17390.3	3765.93	2676.2	0	6267.44	8455.27	14782.5	6239.4	0	2474.7	6936.3	5270.59	0	0
Cystine	761886	107446	460620	53141.4	44201.9	68110	57671.8	18454.3	37680	57266	18373.5	8476.17	96309.6	95095.2	102156	101197	71351.2	201445	101756	138083	55247.2	70682	37440.2	76358.8	26492.4	52478.9	48683.3	70327.9	47855.8	112382	34633	80838.6	106200	108036	51308.2	86009	357936	315780	114933	49078.2	25018.4	109830	31163.4	19287.8	37817.6	40101.7	18986.1	25963.2	101671
ADP-glucose	0	3148.3	0	32548.3	48000.4	11110.7	2193.36	8559.68	22817.5	9788.7	9548.71	14405.5	26743.9	50794	115842	67265.2	17500.2	28356.3	7137.36	17167.1	8241.25	18606.1	14757.2	0	5793.44	18918.4	5670.85	6845.73	1479.3	0	19052.8	83948.6	28032.2	67582.5	41866.7	39120.1	0	0	11034.5	8944.36	28392.4	4029.92	31444.3	5210.35	49427.2	0	14246.6	38053.5	164453
Allantoate	699308	850966	945120	781145	542033	689893	16202.3	132138	113902	1040586	1005059	455654	165253	454410	564637	378581	232876	120942	581762	645401	343466	995112	764570	667429	557889	875291	724387	340631	376739	574787	350269	2089252	129950	942421	440984	819271	416288	503068	165020	711275	280638	888057	779121	249394	708322	40604.8	576927	581382	737642
Folate	177500	362595	320256	385018	83759.6	218103	2023.18	15653.8	66810.3	162012	476345	88346.3	50960.2	132580	207080	138866	110924	85090.4	147666	119606	90354.5	56587.7	236996	142592	98892.1	228244	258619	69284.5	96857.6	157490	63538.2	110029	54921.1	142846	260467	350794	93646.8	256159	18697.4	113888	27711.6	229734	218528	7104.75	67317.9	61130.1	76697.9	58038.8	98612.6
Cysteate	160483	236538	295809	144060	129709	237192	15617.7	92829.8	48241.8	208940	261314	136520	502528	571021	830100	551140	376601	250124	253702	241029	96242.6	91834.9	54894.8	98969.6	211145	209371	287784	218635	105103	201858	125385	171852	179100	356028	230118	310453	101852	297798	259916	240715	69192.3	465307	164240	82104.8	210332	14167.2	212455	220166	539849
Deoxyuridine	410018	179450	87816	101730	405338	253084	78543.4	109418	297338	45616	101008	72528.9	220383	379329	339491	1721419	606457	1857544	94727.4	102843	50837.1	86522.7	54748	123265	25088	56084.9	78732.1	57174.5	25456.2	43265.4	924204	665981	308242	386132	241896	160010	365765	337818	277691	89179.7	39059.3	272888	48837	46028.9	116857	11330.4	33724	60553.9	266865
Cystathionine	68318.2	289833	21364.8	150515	173768	440672	23213.2	103401	90255.4	83960.8	134528	76263.7	414093	396018	792554	713248	580633	387533	128438	271013	111868	274582	150953	115287	137351	57301.7	85115	132935	276235	131784	338382	344856	427917	385864	356020	139086	107680	229967	731908	140258	94444.9	386089	66232.6	83731.1	136333	24405.9	102190	119856	441826
Deoxyadenosine	108041	182832	146291	220661	162344	168764	1327.59	22047.3	67584.5	94242.9	171644	80648.1	35636.4	42238.7	59701.3	70951.5	87769.2	39147.6	63592.1	76750.2	68487.7	101652	190810	132776	70873.8	105381	129433	39965.2	67256.6	135727	58526.9	85591.3	30219.9	121667	103360	142400	107513	123246	44099.2	70172.5	60111.3	134495	119110	24590.3	143933	32926.6	63430.5	134521	84940
CDP-ethanolamine	1974.02	12577.4	2690.87	7860.47	2069.46	15373.6	12489.9	8635.03	34313.2	2989.06	0	5631.3	42825.4	73608.2	85392.3	25888	10047	19942.8	17995.1	27966.7	8173.29	17739.6	0	982.705	3569.81	9834.21	1055.78	9624.94	11997.1	25032.2	14914.5	13347.1	7848.8	0	3272.74	2747.68	39227.1	1245.32	224113	1546.65	706.358	9996.59	8370.99	2478.72	23252	0	2267.67	1434.08	20587.9
cAMP	981173	1352351	1065528	761574	182801	723662	101712	421863	840662	352901	986336	81355	703309	730433	818448	540352	334786	274483	640052	271582	51578.4	285815	405325	829590	340682	514583	351848	322556	222618	1103670	355172	110838	286966	118529	465326	560848	846051	824794	268900	139901	2518.42	557832	244997	1196.3	182378	68256.2	173796	154029	172879
N-Acetylglutamate	2778438	11506170	2305375	14593320	22849030	22094190	5417038	9511971	12068930	6567060	7687094	22375050	37794520	31321580	48677420	35679120	39046040	13125480	2699859	12788840	7141960	17900520	5402514	7220130	3809569	7008302	6369774	3957853	2562361	1668971	13269040	14334580	8116696	29176560	6427994	2210370	6238208	8500233	28102810	11260510	12246540	15229490	24290970	51237140	57854270	1015282	5672422	38392770	41595650
Xanthosine 5--phosphate	79750.9	123917	78211.5	84651.1	122719	189976	0	25136.2	92857.5	46506	124605	51262.8	91913.4	136324	217822	138644	97107.2	77085.6	52184.8	95276.6	27251.9	54703.5	45841.8	135898	52876.7	97617	138468	59597.1	55266.2	41123.7	90706	60841.6	67160	157117	84230.6	134790	87942.1	84366.5	83218.3	75335.3	55450	210540	72236.3	56401.2	85592.6	1676.9	46636	115354	112742
Cholate	11856.8	0	0	0	23331.2	8899.25	12956.2	11189.1	19633	0	5251.97	23687.6	106979	31766.6	100167	14606.8	10704.2	8019.35	0	19542.7	7390.53	20810.8	16398	9745.67	3378.93	8590.52	5270.88	2828.07	5942.36	4106.42	8424.08	41808.2	11696.5	0	3193.13	0	13368.1	39468.8	36733.5	9604.77	5552.17	19773.8	54630.9	130016	55658.8	0	19491.9	132020	68644.3
Lipoate	26219.7	33005.7	44121.2	56755.7	28880.6	55735.2	1463.4	3321.58	2116.24	54176.6	47287.7	15953.8	6569.4	5843.1	12954.6	12501	15431.9	2133.27	26507.3	21196.6	23218.8	4510.59	48224.7	37675.2	27075.8	43126.6	46836.5	14491.6	13609	38800.1	10690.5	10081.6	1585.34	19318.5	22033.8	52853.8	28836.1	46404	4216.39	21234.8	6783.13	47850.4	38782.1	4595.94	49173.7	6396.93	22484.3	23574.1	13537.6
Vanillin	882746	788134	1306202	902057	893284	753677	306019	424977	159164	548665	941669	704813	240498	285998	502270	606637	307999	150221	368466	432489	442410	846458	636307	487151	351533	574384	568348	419062	258716	1030080	481168	312911	215052	1112359	239070	502846	397978	604097	276132	352577	372180	771795	435802	206045	646483	135299	449976	418541	556354
Creatinine	2031550	3249317	1699792	3786846	1972421	2097324	147998	350657	187717	908709	2710428	866159	240318	525827	903098	894422	473271	197761	840142	1027766	898331	864916	1560069	1657652	485171	1397128	1125702	325112	370015	1038964	369247	242538	106564	1183367	1094043	1169805	1837466	1826913	257451	872104	601414	1632785	1493683	313674	2611261	107996	714024	1301000	1214685
Salicylate	930019	1099293	1091998	868452	1161357	1386797	738934	771676	159327	681871	1239514	923274	665567	372644	1553387	1004732	931704	256136	410882	469918	384833	743609	793110	868128	781167	691213	499115	696649	247791	680632	671046	609673	312652	1461833	507855	771042	1051158	1262420	857571	327608	333831	1374843	721677	665067	1634112	341281	620641	805552	1435317
D-Glucarate	29137620	30893750	41447760	20091630	18800030	22699640	345404	4081746	26087390	34722090	16895320	12504740	712552	7883028	3572195	3978475	3518484	1290912	53809820	27461320	36435010	3656691	13884660	17060510	10127570	37127670	23255090	18536930	21367250	32143800	1703059	2728876	751466	7352176	11585190	26582870	21681520	14800470	957932	27087430	12951920	20330200	13075190	1570707	9892717	1576336	12120410	5211434	4140381
4-Pyridoxate	20699930	27577440	20024640	33483260	21401540	20305250	5984166	10618860	28506510	11824610	28027990	15372680	41634900	16694780	36458430	35581600	21796670	23836110	8904492	10235940	9131599	23576450	18090930	17678000	11730080	16091990	11292430	13194750	11782810	27114090	26083620	24427030	12217840	17191630	13438590	13017770	23077300	17991710	25013750	11761640	9993160	19920860	16203990	18304760	35913830	8205356	11923090	26095440	33015550
Histidinol	31672.6	113317	22770.2	148640	88768	102439	0	6859.48	0	51403.7	60508.1	14012	2566.39	37196.5	71762	11576	49138	7214.55	69986.7	78581.1	38638.2	44859.3	52506.6	36174.6	34160.3	72444.3	94271.6	5891.04	21817.2	43338.7	1032.05	16445.1	5167.76	64599.2	49870.8	125624	29363.1	53672.5	4247.05	61924.1	21425.2	42570	59451	8046.89	71102.6	1572.23	44473.1	38579	52051.6
Pantothenate	22859690	14140680	34903650	7138278	22416660	26430200	1937305	5382616	4518696	2684227	2392514	5362052	44037780	28837290	41578680	79707930	38124880	46335970	37016640	7112942	24945770	10683780	16872450	8094340	2100655	9763076	21314770	13314480	7596114	10648120	13571130	18416660	12987500	11576410	7466332	24242290	8658779	13636000	11339370	25512450	1900696	64771440	1709801	1478516	7270378	938324	924083	4887620	33340860
Dephospho-CoA	2487.37	81800.8	0	42552.6	32000.4	99948.8	25561.7	49683.1	82662.8	22854.1	0	81165.5	231633	177834	405482	175664	85355.5	94020.4	32264.3	74389.5	14085	73711.4	15064.2	7939.07	25274.2	17490.2	26663.8	42200.2	24675.1	46187.1	64293.7	184202	104880	162703	37283.6	26591.1	17605.8	11450.9	1730378	27333.8	2329.7	108458	38233.4	48809.2	143569	1986.2	21585.3	56887	569770
N-Acetyl-beta-alanine	15551680	24466700	23340390	26545960	21953970	17891940	1595976	4468475	7885098	5780348	16410930	19722660	17783070	10621380	52772920	26486240	29613180	15170610	12803900	8005752	5999350	10728130	24988650	14286620	5116896	5684938	6689560	4878312	6939184	10077840	26019530	25985460	14831270	29304490	18631130	17156390	9710276	16680350	8865079	9527929	7348900	23977990	7009756	4763702	19102740	1080173	6587166	21603010	52959840
Thiamine phosphate	37476.2	44646.9	54001.8	42455.9	28675.8	28243	5946.62	12373	63003.4	32786.8	46883.7	25054.2	21253.5	36864.2	33963.8	50997.2	23645.2	41942.9	35452.3	32024.2	25414	37056.4	39428.7	29755.6	15323.2	31009	31019	20554	24978.2	43653.5	24100.8	18974.6	12635.6	22909.4	25099.8	53353.8	35961.3	27064.8	32996.6	20292.3	21526.6	30281.3	34406.4	20589.3	26647.5	17364.9	29095	23646.9	24164.1
Orotidine-5--phosphate	7924.01	19929.3	18880.5	82091.3	4475.19	0	0	0	4407.27	51008.8	6974.53	0	2677.66	2529.11	12862.2	0	4574.68	5699.79	0	5329.35	1545.37	0	16434	0	3056.04	14619.5	4795.32	0	4056.89	3672.21	0	27173.4	0	0	47324.1	58528.4	13019.4	14529.3	0	3958.74	19066.8	2583.64	15354.9	8189.28	27780.5	5341.35	15312	3848.5	10251.9
S-Adenosyl-L-methioninamine	368545	163044	224642	175955	97642.6	432393	3292.17	80150.3	29889.7	21664.2	131288	144572	11944.8	338375	392416	595806	785573	46040.4	168476	91818.7	22461.6	52673.2	16508.9	15121.3	44882.4	248207	74823	0	50303.7	316857	9217.92	17719.6	33378.8	159297	57171.6	4942.63	130005	234944	17951	153842	6105.3	362816	16040.2	22982.7	242676	3168.65	30551.5	101165	183890
1-Methylhistidine	54062.1	68554.7	37684.1	48781.7	44922.9	135670	1215.36	3029.61	29195.3	55864.8	46237.8	24676.2	44254.1	60238.3	477567	111281	138371	59271.9	32860	32832.2	35767.7	45710.2	70048.6	25182.6	31483.3	45241.8	62963.5	8324.14	7743.07	26205	28697.5	96428.9	23973.8	70615.9	37215.8	45123.9	12582.8	51749.8	30094.4	31351.8	7736.81	148077	36355.3	11759.1	107239	1799.98	38335.7	199343	414949
Hydroxyproline	188127	322300	246955	332334	146187	266393	13303.7	31810.2	222510	194308	393481	108456	64160.4	79805.5	148185	91448.9	146876	87684.5	120087	184166	92483.3	173136	197751	375671	219392	326024	203137	97696.2	57615.7	296879	136525	192166	73050.6	142496	240332	149932	223058	227430	160626	81895.3	78087.3	157816	236590	71500.5	254622	48703	179873	235955	161279
3_4-Dihydroxyphenylacetate (DOPAC)	303445	358435	266774	189517	150368	162696	20378.1	102541	105354	148530	367226	176570	225412	209665	536720	322280	196847	120446	249372	189198	133848	256377	143924	107251	81526.6	277213	128918	48099.5	63627.1	109493	213535	396179	147423	217785	148883	176284	389593	204682	165322	122462	42723.6	160032	86138.9	83361.6	285360	48644.6	203013	283354	785550
2-Oxo-4-methylthiobutanoate	101588	222251	173809	175490	70050.5	108149	0	7806.79	12950	235612	156150	45747.4	0	44028.8	41079.3	15873	17210.2	2149.18	142589	139553	102528	35105.9	98758.6	53648.1	64843.4	134302	138957	35814.3	56091.1	109066	7800.22	6990.76	739.612	66600.7	57100.8	191396	81878.4	87431.9	0	78710.7	22530.4	126077	94070.9	1146.47	63923.2	590.574	65450.2	39111.4	30198.4
6-Phospho-D-gluconolactone	21780.8	50333.1	82558.9	56493.2	28701.6	39354.3	1523.16	10089.5	7969.55	32181.6	69414.1	37825	47130.4	28954.1	24040.5	80328.6	36338.3	69891.1	26769.1	33714.9	36160.1	47074.7	47494.4	40373.5	22473.9	37898.9	31678.1	10444.9	15192.4	39081.6	36800.6	16529.7	16658.7	30592.2	19374.2	33367.2	31194.2	28644.4	27425.5	32649.4	18682.3	67959.6	35296.1	23870.9	40775.7	4923.9	31441.9	40238.8	37966.2
Allantoin	24371590	22372750	14610490	18516450	13191870	8928705	15029580	15654020	12199850	14822240	31386980	17490650	6210018	8912474	9903448	9215647	5549942	4368214	8116044	7505886	12950050	10877520	10483390	13431650	5953634	15461080	7986364	5802854	5655816	13375160	8842587	5971412	3836053	7463968	7557394	7521438	26372910	17481530	5733800	7678184	7701122	7795182	11086450	11068940	20224060	17730430	16620800	12991210	15330380
Kynurenic acid	442130	485689	409433	334208	342586	403944	49162.2	688874	258199	404193	1274528	594249	811455	516510	1359120	787151	267874	374886	397391	282954	145357	329577	307041	316740	189896	466979	267810	96964.5	101333	219496	610896	1266948	722470	492541	296880	387851	625765	461855	359162	352337	106930	523117	171274	133423	628419	1035454	815928	819995	1884067
Xanthosine	1289727	718551	1094800	219748	145658	203021	1791276	141926	82811.3	68089.3	257784	235776	594771	668583	157078	1538022	406610	2322013	584705	420332	472144	461913	410152	803518	411358	933401	1532036	776889	199213	893611	2348076	311977	475733	1087405	350320	483220	1035324	463267	159610	214497	55116.8	577125	77988.3	48417	76783.8	111014	95058.1	74935.2	170193
Pyroglutamic acid	9517244	13989040	10091100	22287020	18084860	23756220	2230170	6546566	11601960	4057928	9388641	17784530	11498340	7906172	54036480	18170840	20416860	10689900	4268258	7609734	9136401	25229110	12199360	10478090	5794156	6599380	9805104	6308472	5022754	5076934	15959660	24668770	9484065	33505370	13455940	9245113	17530670	10794460	15648140	11515630	8712158	20009900	7076206	3689003	18910670	1622616	7955708	25527960	50779190
Citraconate	5928458	5126920	5820468	27632090	8107302	5723462	5286820	7879604	6906548	2308716	11033380	8377588	5577218	2949337	6409768	13598980	5274954	2521984	2787961	2218668	3076741	21428770	8654373	9339394	5084836	5455510	3395551	4731496	8693108	21925470	9749597	5027800	3500783	5961200	3049809	2677553	6532054	5604298	6108686	2858054	3057101	5269932	2934129	9491033	10921800	2849545	4388140	6730618	35623240
Xanthurenic acid	812007	671008	547885	252612	295551	403903	46456	496781	186041	131107	630923	219162	568964	424121	676034	533899	146118	184968	407719	424074	290594	269543	356631	333262	204318	671727	216844	141677	214338	205816	492567	580417	364501	304966	271304	341250	1201192	678780	429474	276482	136423	431864	138505	66526.1	288150	319245	461966	246428	924174
1-Methyladenosine	2044851	1508882	1765195	2976755	983500	1120998	96639.5	232138	238048	1274064	1423032	398100	233684	832119	558656	1074176	699063	581713	935384	876696	745650	1374114	1605901	1280400	798340	1294263	1018574	211746	851744	6903370	461714	604917	324575	636284	732695	1081518	876871	1194066	218118	739987	488332	956096	964415	155719	784880	180735	814484	616653	608318
2-Hydroxy-2-methylsuccinate	533228	739454	613761	1248421	539176	1076440	136716	299640	460684	406590	1133482	482169	1348723	907784	4255912	1557293	1192426	453587	803095	440225	407629	839811	1215833	1047772	541589	739534	396993	289069	304809	533454	833534	1063601	533972	967736	1285735	608814	774920	463396	1367018	304048	377884	936681	497926	886653	1479265	335579	362657	1012424	2736161
Acetyllysine	1235081	1591759	1020396	1841784	1000015	2010761	373558	606782	917986	511550	1316247	647733	1702751	1936264	3814109	2901101	2107112	1866831	592862	1253988	544457	1130302	722511	768532	610459	862340	947734	813891	755871	615422	1589418	1747580	1961521	1504960	1570706	1040562	1174832	1598097	1862014	689168	370492	2615777	592831	304196	884236	179776	528346	908915	1860579
Xylitol 5-phosphate	42101.2	192442	243214	126705	116254	203263	4065.59	34508.3	4295.76	24258.6	275700	186402	10413.4	50620.1	37776.7	89834.6	72821.4	128423	7075.07	10792.5	5928.56	170096	230733	102644	11007	35095.9	28945.6	3755.09	5061.75	160364	76953.8	225385	34182.3	679444	15767.7	58763.9	20279.6	56600.2	17244.5	11212.6	5016.72	281028	31662.3	29655.5	131933	4005.94	19954.7	117807	99646.8
Sulfolactate	657050	874705	617963	858270	517742	514326	92019.1	577611	219462	430217	1106935	530190	3327264	2256494	1916190	1658533	1088892	2192915	274287	311744	244860	895786	486862	504584	414165	354433	324261	195264	200865	407193	1035332	864013	396003	736942	423626	278251	1110008	719014	3169213	577522	282275	865632	883296	759626	1027141	87076.9	479010	1435863	1424396
Shikimate-3-phosphate	470687	803369	302085	135301	113828	352195	0	2057.94	9505.01	580684	834282	190781	11893.6	50491.1	201581	29501.8	100076	29785.8	375542	402512	252965	38961.6	414458	166365	322709	179189	789016	282106	264998	427686	33873.6	233344	7578.68	114699	203533	188023	99935.6	50797.2	34050.5	422731	230230	204174	85348.9	44575.1	173992	12146.6	54079.3	98947.9	119264
S-Ribosyl-L-homocysteine	9038.37	19776.8	9202.3	20614.7	37285.8	24563	5048.24	9800.1	15076.8	14586.9	19898.1	11486.4	36719.3	41744.5	78359.2	79598.8	67285.3	37346	15806.8	4826.66	23785.9	34206.5	24612.3	18849.6	8542.12	13857.7	11650.3	5384.72	5197.8	9854.9	28695.4	71999.3	42912	74740.3	25234.2	39955.3	2807.84	9050.19	31652.1	27394.3	22213.1	29290.7	13752.4	30965.8	50159.7	743.296	12661.3	44878.5	150240
Dopamine	91412.6	183698	120990	452986	161485	184120	18191.4	14406.4	9210.03	201943	277173	91705.1	56577.1	50480	343460	197801	141170	136856	122377	99749.2	75977.7	117423	234739	112160	43792.6	169022	248162	20480.9	45907.2	62284.4	26453.2	61763	11486.5	478803	151262	218182	58379.7	130332	18504.7	83921.1	50974	133013	111588	42680.6	137287	7554.53	85219.3	121686	138614
Glucosamine phosphate	0	0	0	0	31349.2	13957.1	29304.6	40474.1	18765.4	11118	2683.9	29913.6	52736.7	79946.7	72464.8	61259.9	46418.9	77350.2	1795.81	13813.6	1304.33	119216	2273.6	3071.79	0	0	2092.52	2648.65	1230.14	0	67825.6	89393.9	18202.8	26297.3	4899.87	7943.46	2476.3	1193.87	52433.2	8802.97	45420	8159.72	18083.6	63516.4	38197.8	17759.2	10368.5	25428.2	71505.5
AICAR	46241.6	92407.9	29375.8	75013.2	19918.8	71682.4	27814.5	359600	100203	249171	1002344	279179	77445.3	98689.7	133753	27781.3	69187.5	27152.6	46494.1	16994.4	3851.64	65048.9	67471.4	76561.2	65810.9	138746	70427	6066.81	24287.3	24793.7	59029.6	177706	54869.7	85509.3	60271.6	42129.7	38877.4	43295.9	56318.9	54495.3	12895.5	107490	52604.2	23598.5	60712.8	950212	390659	45905.9	62006.6
Sedoheptulose 1/7-phosphate	3240.34	147372	29451.2	1674064	9254.12	472253	0	4309.7	389077	657898	1161625	32318	0	161403	121041	36777.2	2356.38	51515.7	426959	603005	77735.9	14374.2	18332.9	15200.2	15586	973922	1139168	1805.84	12004.7	23435.8	0	41693.5	737.06	15648.2	108668	800216	783.456	8667.39	0	36517.3	2872.5	48499.3	516167	18679.3	498451	5121.62	524662	459933	19462.8
Glycodeoxycholate	1309897	1597951	1422700	1356914	1575706	1311928	464118	891700	186436	440806	870273	286528	549445	233084	886233	1738822	1081839	297477	191754	274316	233044	1514220	1451298	1657803	122912	185217	232605	90788.1	160940	705107	2182387	340236	235159	2097660	416871	233687	1511248	1775014	1034329	178551	216864	1165136	349470	173157	634935	169716	159027	296663	554309
Deoxyinosine	2399651	988707	900069	521307	1901935	869227	1756771	513432	817180	228526	353674	282784	522291	1595094	852285	3499389	1752761	8664331	755397	577375	248728	330109	571298	1391672	153054	276641	705952	741158	274215	412042	4029031	1870084	1876511	2532141	1248817	978005	1690699	1936449	788700	949175	201209	1411503	173070	171923	273610	147262	117611	253130	644863
Homovanillic acid (HVA)	86111.2	152641	72923.8	215584	346300	140172	187582	287082	26676.7	82422.5	281824	154368	389589	251414	1273097	1800883	428151	769117	3243816	1619488	475247	12658950	119387	121904	495960	437684	1584131	61590.4	91298.9	87314.9	17405220	28789710	14340210	4326588	2405856	1827616	140687	118149	227915	61690	139763	403236	419666	654946	1067730	96060	102859	925934	769977
5-Hydroxyindoleacetic acid (5-HIAA)	112804	119524	59587	32741.2	30177	24461.7	27814.6	17401.7	33679.7	17157.7	51630	23830.5	114582	84673.7	98360.3	117004	61640.5	111490	38752.9	87571.4	41129.8	42934.8	24609.5	25230.6	15034.5	72966.2	19433.2	12355	14492.5	16306.9	79817.2	163511	93737	82878.6	60674.4	37902.6	149184	74451	84921.4	29758.3	15637	31485.4	27706.6	34283.4	47786.8	13186.3	33192.6	42932.2	143512
Hydroxyphenylacetate	206753	314140	210651	183234	151935	113499	53543.4	67968.3	54447.1	102544	162985	63079.3	95936.9	96471	160134	239409	101280	58053.6	95372.4	117978	165840	115291	147185	115615	96191	150922	56260.4	39100.4	61976.9	145834	185208	210132	126338	106928	64310.4	82709.9	389822	265056	103696	48076.8	42453.7	145239	74024.1	79484.1	112074	77655.5	113992	99725.8	289868
GMP	28624.5	94726.4	54323.1	57424.3	30681.9	168463	87043.6	82605.9	309070	59953.6	49320.4	141172	42753.6	233312	252806	230432	76632.7	68462.8	127970	162953	72415.6	101446	37865.9	26926.7	53108.7	125355	103951	81848.6	58029.2	120252	49560.6	81522	52051.1	70289.7	44149.6	128338	85375.6	26182.3	793165	37517.4	12499.3	154290	62911.2	43870.4	106117	13875.8	46600.1	61076.6	158154
2-Dehydro-D-gluconate	47121190	23126890	35083910	23430690	15151620	24342650	17021610	14610210	9985084	10150620	23938220	21178210	12005470	10506440	17727140	20165570	18666960	8972217	10107540	7276484	11063250	11734570	22290290	27906730	8715767	8622840	8851038	7819732	9637543	17679540	25107620	24412570	8486497	10076890	12227780	11666420	38743720	20547730	19102810	9719199	16301600	21920000	4746502	3405486	9167344	15322740	7833208	13942560	21521870
3-Methylthiopropionate	1460.91	1228.51	974.054	1265.16	836.459	561.479	819.844	1360.77	444.129	1243.92	1569.17	677.538	5362.48	3405.72	6391.03	2957.93	1722.91	13317.5	653.372	501.655	696.061	827.449	1115.3	10871.9	649.017	543.526	856.094	599.168	587.567	945.132	1032.4	2422.54	1228.39	3728.76	2514.8	963.211	1240.59	741.972	3811.92	1240.75	1116.66	2362.52	1957.35	1106.64	6168.5	411.686	662.773	3763.86	5749.62
Jasmonate	5007580	2620286	4758020	2241355	3632567	3257783	5532288	4787512	3107611	3342908	3545908	4609433	4189205	2556794	3107558	3315725	3902844	2290586	3029988	2688447	3221422	4038329	3743217	3793163	3319151	2473670	2507448	3432619	3079088	4718058	3189322	1658990	3141974	3375968	619404	2312435	2925361	3548793	4341358	2935754	3146037	3765080	1837760	3170251	2752168	3487415	2821153	3233464	4243006
Indole	340811	370228	278478	487349	251179	314832	22989.3	76976.5	89768.7	107906	168847	87312.9	229043	295063	351939	322587	258967	363479	164148	268561	151914	199659	145734	266524	99544.3	119458	149654	169032	159596	145881	302707	274489	271972	329139	353515	170832	314804	390156	222419	203406	151596	324883	121320	79270.8	160444	42362.3	109776	126840	209651
Bis-(3-_5-)-cyclic diGMP	48918.9	282136	84746.8	267854	89549.4	90974.6	0	0	0	11780.2	134107	25926.4	26358.1	56518.3	149177	156622	128623	22932.5	86235.7	87566.5	100578	62143.7	201832	422102	37763	126552	43450.7	33343.3	39031.8	73383.2	361679	304908	126896	110472	263255	75134.3	184526	172666	4722.38	19881.3	51781.4	79631.8	14965.8	0	30115	7844.07	45098.2	20294	113584
Homocysteic acid	765182	1448274	1298405	979237	835544	797316	29288.5	184284	67049.6	741562	1037242	421805	282849	434370	670251	480353	413310	275002	777850	847928	632910	1093399	838165	737414	653267	853398	1101610	347093	396292	626678	1228171	1088832	687785	1405307	1283314	946377	700277	839787	222405	724618	392611	1146196	900223	280202	879512	123837	896117	958108	992605
Cholesterol sulfate	1980701	2146292	2661249	7356614	6853490	5197922	2672108	3372433	3569080	2289354	3807678	2026164	1927641	2435035	2293056	3762558	2071862	2492366	1187918	7668970	5848270	3747771	3296131	2868357	4706146	5373622	8565287	1932135	3157614	2136787	4183505	4580570	4314536	6277016	2981611	1973026	2640499	3045871	1976292	4241710	3192141	6237900	3544308	2882102	3448881	1019927	1554317	2690044	3048036
DHPS	715187	1345311	1267715	1381541	1070542	1337534	1400937	915327	501323	401792	1304618	1004848	1290135	539942	707319	661309	808560	401116	613568	820058	668712	2414872	1444465	1525024	431609	836662	912607	170346	469411	750192	5464130	3516209	918798	400432	577913	335655	934629	1105879	1306035	484290	526214	1133341	838251	809555	1394687	446037	613620	826706	937434
Indole-3-carboxylate	294446	354074	262388	537694	301554	566413	184403	423476	74321.7	197551	541293	431066	291722	204443	409913	425476	274530	133516	19031.2	17667.7	13603.7	42178.5	46872.4	88323.1	20419.7	23155.7	26486.2	20568.1	20302.2	41706.2	51916.4	22395.7	19214.1	206664	218565	101680	395144	281616	124723	80896.2	282592	526836	229746	492150	352596	266476	201287	177268	405003
Creatinol-O-phosphate	11102.1	17686.9	8581.28	12173.3	28405.1	17800.8	4468.44	17981.2	1696.8	1044.66	7809.4	13833.3	23002.3	7811.95	25608.4	21147.7	21021.2	33388.2	9911.48	14144.4	8771.56	34532.2	20380.9	26077.9	6549.49	5740.49	5750.13	6366.37	1864.45	19856.1	19582.3	8429.26	19236.9	20439.3	2213.95	2450.67	11751.4	12001.3	41241.8	5702.02	7307.26	11597	3782.37	22655.8	38424.2	3268.94	7897.42	37308.5	18869.8
Dipicolinate	347224	766628	353949	472217	271725	360441	115324	280979	401587	155633	398060	435410	575803	385714	588440	587163	390673	445606	265382	317443	289115	431817	484629	299347	182862	356929	267060	148460	193184	434806	351492	329606	175352	331082	257054	221350	472343	374238	404484	280366	123969	330295	369257	258548	466319	150203	260946	3336908	467392
3-Hydroxyisovaleric acid	454348	421665	441360	753143	401239	629513	486983	1241147	456941	340095	825154	1457761	633815	491914	12626760	847996	1655334	670777	364972	229443	216399	1270480	792663	842341	213632	425964	338472	354320	201712	322040	888288	4106839	911508	1222232	2208286	456071	454068	355734	658337	193245	257459	596367	638199	516476	1459317	1294038	462283	2761128	3090648
Phenylpropiolic acid	6875.32	7365.77	15369.8	10919.7	4573.65	9109.73	0	1848.29	1633.41	7375.03	19772	7890.24	0	1510.77	12814.3	7851.04	7170.03	725.342	8125.79	11174.2	4992.55	2049.54	6493.5	3369.61	5589.89	18972.5	19368.8	1727.09	1118	4057	1669.03	1441.64	0	11334.7	7945.09	13595	4627.99	3925.39	0	4009.74	963.76	7111.43	11046.4	3412.05	6529.07	0	4566.64	3628.13	6551.2
Hydroxyisocaproic acid	727438	1663837	974117	13085050	1943838	2903500	403267	709737	1160848	1101596	5465939	2463866	3945260	3241161	52854990	5189166	9482961	6710206	883248	459371	530984	10305240	12542520	13608410	1611858	5323659	672318	676033	447784	1568950	8654163	22280610	3854075	10004280	31711740	2885978	543254	2134006	1581283	430889	2762152	1613783	2385612	1760752	7815608	2024201	1583678	5537176	19021600
Phenyllactic acid	567240	2388507	600642	10219080	2380254	2883112	293023	720899	1528424	1333296	3315998	2239066	4439288	3433580	34965590	5592254	9154309	4570967	944610	482748	1241548	9759593	10992340	9013837	1367204	3465467	777353	618033	322161	1422733	9433338	17698500	4581016	9795321	21288650	3443330	992680	1838734	1896147	374541	4028092	2169271	1951168	2151872	8949549	1037318	1269519	6368598	22081620
3-Methylphenylacetic acid	3591099	1837640	1908309	918784	713754	1052958	40984.4	173748	56637.4	916985	790995	620009	196488	475986	1067355	365496	193132	143092	773109	836036	259434	709177	1047798	473542	494838	2691113	1639246	1188076	268229	1021144	77566.8	535448	50942.4	1446831	223272	1271759	1322782	706075	272237	1142214	260787	2508331	1594961	113282	841157	46818.8	761254	468910	714561
N-Acetylglutamine	1090223	2943773	1418526	1977566	1030156	1826952	142121	1491662	1208174	4074313	5170004	2355538	4288312	5568138	12715420	4610814	1827859	3162871	2929907	691513	428466	508848	733006	442726	485773	1781525	929647	469347	694695	830891	614897	3237777	994641	3522873	2954267	1786150	1359970	2227144	1650348	1809627	371906	1302838	1224811	1027371	7284500	451624	1323607	9847751	5849370
Pikatropin	2623	2981.95	3032.93	5549.28	6503.78	4407.55	946.122	17556.8	1235.88	2292.65	32535.5	39287	651607	299584	314574	357097	128687	304238	27328	38125.1	8396.32	224568	3058.25	4042.68	13267.7	17658.6	41514.8	1045.95	2162.25	1637.82	398998	456860	311285	58902.5	41354.3	28014.4	12784.4	2768.28	232148	45376	5509.61	36349.6	74214.7	192148	166056	694.275	40813.3	219806	143657
[truncated: 97 more columns]
