# Supplementary material for: Differential Sensitivity to Plasmodium yoelii Infection in C57BL/6 Mice Impacts Gut-Liver Axis Homeostasis
Source: Sci Rep. 2019 Mar 5;9:3472. doi: 10.1038/s41598-019-40266-6 (PMC6401097; doi:10.1038/s41598-019-40266-6)
Supplement: Supplementary file 3 — Supplementary Table 2 [file 41598_2019_40266_MOESM3_ESM.xlsx]

## Sheet: Sheet1
Supplementary Table 2
	JED17CRDay0	JED17CRDay0	JED17CRDay0	JED17CRDay7	JED17CRDay7	JED17CRDay7	JED17CRDay14	JED17CRDay14	JED17CRDay14	JED17CRDay21	JED17CRDay21	JED17CRDay21	JED17CRDay28	JED17CRDay28	JED17CRDay28	JED17CRDay60	JED17CRDay60	JED17CRDay60	JED17TACDay0	JED17TACDay0	JED17TACDay0	JED17TACDay7	JED17TACDay7	JED17TACDay7	JED17TACDay14	JED17TACDay14	JED17TACDay14	JEDTACDay21	JEDTACDay21	JEDTACDay21	JED17TACDay28	JED17TACDay28	JED17TACDay28	JED17TACDay60	JED17TACDay60	JED17TACDay60	JED18CRDay0	JED18CRDay0	JED18CRDay0	JED18CRDay7	JED18CRDay7	JED18CRDay7	JED18CRDay14	JED18CRDay14	JED18CRDay14	JED18CRDay21	JED18CRDay21	JED18CRDay21	JED18CRDay28
Known	1	2	3	4	5	6	7	8	9	10	11	12	13	14	15	16	17	18	19	20	21	22	23	24	25	26	27	28	29	30	31	32	33	34	35	36	37	38	39	40	41	42	43	44	45	46	47	48	49
NAD+	11200000	29300000	18100000	19500000	18500000	10900000	10100000	9317980	27600000	34000000	28000000	20600000	17100000	19300000	20900000	21400000	17600000	16000000	26000000	22500000	26700000	21300000	28200000	24100000	28300000	39100000	39300000	22400000	36200000	37400000	14200000	25000000	17300000	29400000	38200000	39700000	21700000	19000000	15200000	15600000	20600000	15500000	21200000	18300000	13700000	10000000	23000000	22900000	28200000
NADH	87221.4	137130	98423.6	90057.9	74099	62084.8	80120.7	32801.8	138701	126747	58751.1	93426.5	81925.5	96269.2	78583.4	70278.5	52185.7	55765.2	154408	114777	132714	116942	132765	118129	119462	135255	174531	155948	136096	129843	83860	93572.4	130166	142350	109356	128186	138280	85522.4	117244	129961	101860	67375.7	80076.8	80063.4	48546.4	72256.8	88958.5	90294.9	125766
NADP+	229333	572559	341175	514741	662758	243208	424802	165735	1017105	1162511	942823	535368	171929	378396	353820	422330	232502	210362	651359	557349	678497	454645	698857	748769	880204	1066316	1231047	396640	557896	847756	237532	531628	283646	663305	1280317	1044787	248793	335928	263872	313042	485302	264620	472041	432781	166612	126340	575115	490234	576901
ADP	148300	485069	162672	604113	585407	145530	390994	104603	515251	905540	688980	361078	272635	501430	362806	464250	176195	154726	787830	314958	864626	479712	1410120	1468926	1868064	1652780	3570520	301524	1005512	2018050	331043	2655152	186648	1625111	5296014	3415972	172131	507744	264285	193129	300617	327079	549715	425992	123653	121535	287428	331724	1777803
Coenzyme A	49012.1	54114.3	47409.4	125397	17130.7	55427.1	48875.1	36211.9	102762	105147	73721.8	100567	31652	162881	69817.9	70506.6	36021.2	45414.9	178482	135558	152350	175174	240142	154035	139330	85797.1	242905	110547	48965.5	167727	58487.3	126291	62050.1	100819	258791	198969	24425.2	66276.7	13665.1	114864	183554	95855.2	105643	105836	39648.4	25259.8	67593.7	75182.8	132774
UDP	156363	292600	171781	518232	620644	173924	288359	66632.4	412520	527421	549981	267947	131198	269553	232022	299900	120234	120774	268076	242084	322971	325997	529319	684611	542741	535299	898194	209973	264110	566516	172059	691810	183092	448412	1327068	671485	146266	323616	225338	140442	328137	100010	236477	280720	65248.6	77493.5	203685	221753	666270
FAD	2393383	4895130	3615084	4776054	3057463	2949765	2059792	1880261	7316738	9704357	7220040	5036650	2015782	3644053	3475349	4195078	3201304	2560586	5415494	4497974	4042743	4205279	5204840	4590158	5075162	5713158	5097306	3784465	5466700	5557204	2142880	3111479	3441549	5245876	8047156	7599666	4759926	3286571	3144283	4115828	3895254	2596349	3782503	4013484	2908061	2267503	4987262	4768954	5793216
AMP/dGMP	3438788	6569476	4908094	5917530	2968793	2990053	4642282	1690132	5882214	7399356	3851290	5184726	1666993	4192539	4086881	4327722	3782890	2908488	9098009	7135250	9190100	6633774	7763556	5709280	5855258	7964150	10700000	8051684	8803172	11300000	4457212	9479174	8900159	8999476	15800000	11500000	4148190	3353180	5276372	4193382	6019340	5831584	4017484	5382794	2766076	3473736	2460757	3671421	8067704
S-Adenosyl-L-homocysteine	1252.69	2393.24	2495.67	1591.95	2369.21	0	1302.09	841.785	3796.47	5235.15	2365.37	3670.53	5950.07	1286.27	0	3171.82	1467.22	8683.79	178045	434113	275083	177427	113739	238204	177294	389483	495545	278357	6700.42	5268.04	91671.6	194402	302042	404220	229690	130933	2421.78	2940.72	983.216	2081.75	3088.18	18930.3	0	0	1431.85	2025.79	0	1668.38	1484.34
Pyruvate	3495718	7194666	4662220	6556434	6259774	4422496	1208556	2369110	5257518	4360828	5193786	4558326	4652902	5097688	6513216	5819348	4980104	4555308	4297556	5226548	3340856	6579586	9161309	6275080	6514288	5449668	4433580	4979116	3985766	4167663	5484096	5522810	3233381	3949855	3200571	3984084	7382088	6816718	3871681	4641254	4154039	2696994	6082648	4168745	2915992	983289	4195711	3280970	2989751
Acetyl-CoA	1080769	2798982	870123	2762947	445545	1353749	463081	726540	3466585	5998574	4304162	2464523	1315008	3176246	1791762	2624081	1164912	1508134	3028546	2333573	5720896	3896217	9447838	4921166	8604955	9766229	17200000	2090120	2007736	9032177	1649954	6113396	1340430	7234354	10100000	8970680	765924	1174159	745808	1820128	2137760	1658664	3966028	1757725	810322	430268	3446179	3315458	3101397
Glutamate	127000000	156000000	146000000	108000000	84200000	102000000	157000000	98400000	213000000	230000000	165000000	183000000	69000000	113000000	95900000	101000000	103000000	90300000	195000000	203000000	177000000	180000000	138000000	151000000	172000000	234000000	200000000	159000000	150000000	177000000	94900000	83500000	122000000	153000000	196000000	153000000	175000000	98000000	109000000	151000000	160000000	118000000	104000000	178000000	129000000	165000000	128000000	143000000	155000000
2-Oxoglutaric acid	11000000	21900000	18000000	19500000	12300000	12400000	13900000	10500000	25500000	30300000	15400000	20800000	7101420	10800000	12100000	13000000	15600000	9148753	36900000	36000000	25900000	25300000	38300000	33700000	41000000	31900000	36000000	19700000	26700000	25900000	12200000	14100000	19800000	21000000	27100000	20500000	26000000	10300000	16500000	17500000	19400000	24100000	12400000	26300000	15000000	5223636	10700000	11900000	18300000
UDP-glucose	5499522	22600000	11000000	17900000	19800000	10200000	1864080	4790184	17300000	18300000	22600000	8347974	11200000	12700000	14900000	20400000	9433425	12500000	5719736	11500000	11400000	12000000	14200000	19200000	19900000	37000000	27500000	19900000	18100000	20600000	9376533	16500000	13300000	24700000	28400000	33400000	11900000	17200000	11500000	6639212	11900000	3135316	14600000	7283992	5654712	1807364	15800000	12800000	21500000
Oxaloacetate	18553.7	68882.3	26024.6	118105	80870.5	57242.2	45028.5	39256.6	21591.1	32551.5	65689.5	24362.7	59446.7	82273.2	53051.7	65301.9	70522.8	44451.8	161343	159161	136906	126524	207437	208639	208993	171302	187147	126277	101728	201490	132333	143065	91768.7	167015	249223	222646	57446.5	47722.7	57132.8	16571.4	50046.6	88254.5	114737	80981.9	39743.7	33378.7	53749.7	28747	87361.3
Alanine/Sarcosine	2286180	7548676	4422142	5873264	5104518	3293650	2675517	3128833	4910658	4351613	3597755	4132044	6308546	6503990	12300000	5556162	4367024	4511890	7060290	5373846	6263772	4049333	6270742	5334586	4741152	6226988	5456646	3926023	6292712	5612658	3796243	7800496	5731328	8044334	11400000	10100000	4749332	8300848	4546348	4532130	4433090	4616790	4728038	4261343	3041676	4496540	4973812	4689160	8040784
Succinate/Methylmalonate	95600000	120000000	95100000	72700000	121000000	79400000	110000000	90400000	84200000	55200000	36900000	78400000	174000000	142000000	136000000	96900000	91100000	95400000	56100000	64200000	80900000	65500000	73500000	55800000	47900000	54200000	54300000	90700000	69300000	52700000	78000000	117000000	93300000	55300000	59700000	78200000	116000000	166000000	139000000	124000000	127000000	62300000	60100000	80800000	69100000	132000000	37600000	69400000	123000000
UDP-N-acetylglucosamine	35400000	61400000	60800000	55500000	53300000	37500000	13300000	20600000	65700000	62900000	49200000	36100000	38500000	48300000	48300000	66000000	32000000	44800000	28200000	47200000	39500000	38400000	34000000	36800000	45400000	68000000	54400000	58800000	51600000	55100000	23500000	33800000	42100000	53500000	57500000	69600000	51700000	51700000	49000000	37900000	55700000	15900000	45000000	35000000	26800000	12900000	47300000	41200000	65100000
Lysine	406532	588506	630468	407154	346687	412224	502834	497208	758473	805887	639016	989216	281902	531486	471951	349881	393791	331240	1394465	783437	1133886	916813	812065	517663	940905	1364363	1038216	675285	1061498	1202484	638164	490161	595250	899937	1039485	1621661	557474	369318	475824	608214	513337	994715	639934	686838	768371	1187804	609603	811559	689303
Aspartate	68600000	91100000	89800000	74200000	63900000	62200000	60000000	47500000	151000000	165000000	152000000	125000000	39500000	71200000	82300000	78100000	74900000	60200000	135000000	109000000	92800000	84800000	106000000	81900000	91700000	118000000	131000000	86900000	124000000	140000000	65300000	106000000	109000000	97600000	123000000	148000000	81200000	64600000	69000000	80100000	112000000	93200000	74300000	91200000	70300000	53400000	95300000	91400000	130000000
Glutathione	1944173	1745775	1417206	1014692	925636	1142486	2795060	1210527	533846	488581	832986	375737	544201	1346495	2813715	3026813	2569986	2504145	3979356	4551754	940560	1917954	1610741	891736	959242	3099162	1597998	5241790	620283	776081	2100716	2497314	6694494	548916	2036229	697946	1139613	2247657	1341873	959106	2847476	1513864	958971	917027	1670799	1643734	2129810	339063	324548
CMP	641735	860720	624336	583510	542479	467806	923543	255788	849067	774648	336209	406714	336790	670967	810747	547916	569723	439036	827878	600270	792218	809327	852614	522248	656840	648149	1478932	1076930	1184976	1069201	590466	1002882	1385200	657144	1228040	944723	648354	448947	671095	703576	1051052	953896	435855	388425	394416	545950	252613	426713	906579
FMN	428238	705856	694678	681064	324260	428658	467207	354604	1390547	1549406	1427513	983616	118010	471868	328534	401811	370968	274410	1136939	839132	614384	752029	594514	619590	879153	819097	602188	497985	412238	788691	268105	335649	376190	430512	767303	769390	577170	338258	317656	605750	567284	426402	493870	804810	343342	490143	702992	709159	413603
Arginine	1602443	2799943	2733815	1860321	1605615	1306584	1640184	1314701	3505355	4653474	2608333	3480165	1115055	2606260	2014676	2062489	2188258	2001011	6679422	5068938	6344318	5255248	4898732	3293753	4740389	8771091	6421962	4431814	7101808	5847720	3506666	3391266	4447946	5385530	6502118	7872512	2616530	2190513	2366998	2241070	2608921	4403272	2329445	2918039	2358631	3353857	3079991	3497758	4204302
Glutamine	2838864	14300000	6535826	13800000	9101352	5014284	3616616	4957262	13300000	17300000	15100000	10500000	4031340	8237510	8902555	5760074	5305504	4050299	10700000	8024436	8001846	6881978	10100000	11300000	12500000	14000000	7384098	4884178	8977639	7128220	4962464	6401160	6127998	8803733	16400000	17200000	6648812	6463984	5278010	4981318	5709466	4613854	12100000	8042632	4763572	10500000	13800000	11000000	7067484
Serine	1824319	4522682	3864789	3316142	3271532	2133807	2188148	2316465	5905102	4780427	4565322	5730514	1978853	3124741	4285334	2266300	2282487	2044190	4943870	4358618	3872284	3355791	5147998	4149116	4743430	4636054	2608002	2599351	3982162	3364707	3475944	3287826	3362220	2983943	4918766	7318336	2960770	3083426	2388061	3277506	2865194	3616824	3279150	4058090	2444831	3094459	3118249	3343574	3225331
L-Methionine	2150837	5631780	3247617	3641465	3845181	2528017	1625309	2598920	3843838	3324246	3045984	3173858	4457958	4679010	5827382	3411508	2512490	3586374	5094710	4778448	3847636	4140563	6229028	4763750	3942264	5003518	7770896	4284930	7113236	4757626	2624123	5088057	3965624	4490054	5307378	5255602	3798471	3911229	3791171	3494131	4153758	4349166	2904294	3152840	2087332	2361982	2846883	2834076	6435824
Phosphoenolpyruvate	489847	1013526	415049	2827379	2711514	1701726	1048793	472419	5019554	6516458	8591533	2058020	118507	617477	734900	667891	606798	214087	851146	1868681	978035	2463452	6113722	4002556	5136226	3971070	3343875	1539066	706562	1691851	955307	1754290	1162108	2275951	2400779	2593805	141318	243002	168540	502875	1203021	437960	1559730	1130717	178713	177669	2148769	1046534	463413
Ornithine	412425	2313808	742204	1482871	1335624	898061	511892	718585	2916981	1288690	906557	1055562	1300137	2086481	4409959	1172339	1316512	870704	3768094	1462467	833657	403225	393404	339410	199124	793456	642794	389038	1306062	886778	424987	932463	766066	796639	1421978	1002990	850232	2051182	1103644	1201597	660784	1407722	454025	2481533	1339455	462018	602986	1483961	1490459
Tryptophan	6527128	16000000	8967617	10400000	11600000	7965576	6084512	7810088	17100000	17200000	13400000	13600000	32800000	13100000	15800000	15000000	11500000	16000000	21200000	18200000	17200000	12200000	15500000	12200000	13500000	17600000	18700000	11900000	19000000	13800000	10300000	18300000	15300000	20100000	21400000	25900000	9598111	12800000	12800000	10400000	13900000	13700000	10700000	13600000	10800000	9497883	14500000	16500000	18100000
Phenylalanine	2489297	7117372	3764356	4545400	4445342	2995768	1920515	3371435	3416341	3427575	2041530	2974662	22500000	8433533	16800000	10300000	3674309	12300000	5109086	10200000	13700000	5658690	7807516	5693910	4745786	12300000	12500000	7418946	14200000	9253291	11800000	40200000	15100000	16300000	20200000	20800000	5205436	14200000	7562924	4369240	4516098	7471966	3191740	3849817	2999175	3158070	3463776	2541144	8976273
Tyrosine	31900000	35200000	36300000	25600000	22000000	20600000	27800000	24100000	43800000	34500000	20800000	37300000	51900000	47100000	48300000	36700000	28900000	37900000	67500000	59800000	68100000	30300000	36200000	22600000	23400000	47700000	64100000	37200000	47000000	38400000	38000000	92700000	56500000	46400000	53100000	54300000	35200000	48300000	35000000	40700000	43400000	42800000	23400000	35300000	33500000	38000000	24100000	30200000	51200000
Glucose 6-phosphate	6746222	21800000	10100000	14800000	14200000	8273522	4390678	4756998	18400000	19900000	23800000	10300000	4176465	9996872	11800000	15300000	7089808	8054524	10100000	16400000	13400000	12400000	19800000	20000000	20300000	32400000	23300000	17600000	12300000	16900000	6696264	15900000	9324195	27700000	44300000	33400000	8330742	10100000	9226773	6813970	12200000	4248438	10300000	10200000	4272086	3444131	10600000	8532745	9900424
Trehalose/Sucrose/Cellobiose	2771476	4602994	3264157	4077532	4140361	2286581	2839116	2387917	3213187	4486564	4699058	3615242	2817739	2972829	3159255	3762745	2176517	3565705	3661616	4596406	4250848	3815104	4129597	4202102	4410822	5497304	4343006	2814792	7097272	8100862	3190619	10100000	3621495	5813230	6266674	4922628	3849057	5456046	4055307	3339833	2350731	6278876	6522284	4201924	3791338	3679023	4439404	3769840	4122152
sn-Glycerol 3-phosphate	2947806	2850957	2130669	2559442	1946079	3270904	2545313	2480500	2893225	3158799	3506689	3860053	435252	2193336	1096553	1618837	1522047	1105922	3026812	2173131	2002480	1630507	1605557	1385503	2140608	1654786	1155935	1495639	831389	1499924	1087507	1079268	1001416	1316922	1444748	1597082	2262550	916225	1571918	2315006	2575117	1223535	2804594	2748557	1474918	3685369	2153594	2227480	1336643
Cysteine	133886	375502	233278	339612	400731	213897	135365	171367	154568	148508	149448	162397	79025.1	218990	235426	163128	235727	137024	263808	339046	254581	343661	521626	400716	288959	217696	138477	202494	194840	190985	401344	235994	328634	225912	223448	386522	214300	205697	164405	195467	153094	198548	222057	131992	158703	103795	178048	154970	194178
Propionyl-CoA	232421	395934	99666.4	308084	0	123063	169760	128025	166936	314722	117940	225474	428047	900082	321506	493104	298491	264084	630107	337196	699566	375348	1105522	616155	1016130	983666	1420671	453859	344511	945571	290902	608417	99826	941651	1207803	1350078	164749	192319	281091	460400	849695	375151	634059	200811	172653	92594	391404	544965	799223
UMP	2216616	5305504	2816293	3016398	2705055	1733827	2973716	1230704	3614523	2733774	1720715	2303702	2535308	3710251	5192748	3578178	4275180	2964004	3651052	2837750	3968226	2989256	3714858	1983672	2096751	3306007	5888100	6022122	6183628	6214732	3858913	6151546	8113238	3658112	6310840	5665802	4058099	3575625	4495858	3113928	4910866	3782998	1933593	3005888	1976763	2338307	1197716	2409479	8387060
Uracil	1961188	2794529	2849145	1217828	430253	1153570	2242627	1038028	1324902	2117372	888651	2260176	1039227	2776854	1431884	1228250	2358308	1478366	5847346	4465558	2756960	1336210	952389	843662	1470266	1195412	1687739	2000033	1390497	1634425	1593972	3403898	1135847	1549736	2837281	2469441	5921240	3454672	3322414	1996204	1812962	2792450	512075	1706704	1367483	2528865	302444	918084	2955979
Glycerone phosphate	1162595	2863087	1506337	2226252	2190904	3335088	955425	2047295	3346837	3218181	5946474	2370594	254179	1124191	1349696	1816078	1305400	1108845	378167	1107936	932757	1853854	2367417	2392267	2763374	2011437	869816	1228807	534403	715360	1325954	927230	522050	1207510	1136448	1301515	575782	319427	638866	1085979	1516332	406306	2645477	1063479	710390	428388	4611505	1826498	295084
CDP	9663.97	14695.4	3620.05	38499.7	88798.6	10612.2	68016.4	13219.3	35994.4	36305.8	25806.3	22163.5	11126.4	26589.5	27046	23736.2	4312.85	18629	20834.2	5252.1	21366.1	29683.9	50494.9	45498.2	33869.1	37102.6	68855.4	16664.9	20495.5	19118.5	8605.14	85332.2	8683.11	29744.1	107916	63047.4	4065.15	20521.1	16651.2	7842.99	22189.3	2828.18	24905.8	26494.8	5786.52	7598.91	13832.4	25845.3	57207.4
Ribose phosphate	200953	481499	292177	501604	540683	249420	326767	90177.6	558439	843059	633547	627922	53374.9	263907	192131	205457	144018	91420.6	552402	543230	335885	479261	372195	472098	568558	485069	311161	291221	156190	286067	251023	252839	164591	309655	728795	564172	350677	181282	205234	284674	282947	185964	198954	354299	71846.3	141445	257572	225528	120772
Biotin	240674	184390	273257	280799	429486	251464	192716	211243	188532	143315	194700	144127	493702	363814	195698	166236	115712	187383	185269	136112	152796	118584	184563	172503	151738	138592	184863	293813	215766	139366	67670	161094	242462	204894	207478	141819	458955	293200	342757	582966	400645	174921	200189	115364	165323	521267	121072	139942	430673
Fumarate	802898	898723	580241	609453	1022902	568009	607261	655678	710645	303217	221757	335924	1044396	817685	665345	460060	618071	589542	210204	391808	215053	287689	881072	410112	350594	275390	280048	512295	304190	192464	196239	534481	484864	243692	285575	189518	1271359	787127	566399	1045928	995773	201354	481751	346663	503156	315276	251129	480190	905263
Leucine/Isoleucine	8193060	19500000	12800000	12300000	15100000	9299624	6627956	11500000	17600000	12900000	10700000	13500000	27100000	22000000	40100000	16900000	10100000	19900000	20400000	19900000	21100000	11300000	17500000	9860122	11100000	19100000	18500000	13600000	24700000	16900000	12900000	44400000	14600000	18300000	22900000	18500000	13900000	30900000	21700000	15100000	14100000	16900000	10500000	15300000	9176167	12900000	11900000	10500000	18300000
Glutathione disulfide	6476.37	10366.6	6511.8	19096	11318.2	3245.32	1835.02	11841.9	0	0	0	3170.82	99290.7	246426	7619.35	4356.57	21137.9	8267.85	106895	103909	8066.47	87426.7	84551.3	43316.7	813908	137712	143321	84359.2	107658	84609.6	136950	512751	109218	120601	303848	50450	0	3917.32	6224.76	2685.51	3071.61	62426.2	403407	3734.95	1909.23	87603.4	19868.8	4721.26	7753.01
IMP	120898	708014	208653	325248	466618	195640	132652	127340	389104	329996	513992	160226	68840.8	343787	380084	423372	263540	166084	363845	214401	475174	435667	408374	372868	479306	999246	552479	634793	473809	465251	474914	504698	339283	426307	623638	725678	148964	158362	227906	162365	252840	249306	242976	182764	98109.5	89182.7	279038	188215	340170
Histidine	878972	1967868	1520656	1332526	1541454	1031272	818614	1008988	3408920	3200633	2101633	2755582	1329684	2034605	2418138	1965945	1520943	1546906	3585587	2584304	2911687	1664419	2102000	1419180	2088184	3175328	3957042	1732709	4084340	3098485	1667271	2689613	2469784	3505697	5312948	5051054	1404552	2597404	1546416	1495602	1645607	2580189	1929840	2007960	1973705	1458652	2247420	2710749	3620247
N-Acetylglucosamine	406847	861250	1047895	685755	941247	575458	355998	463865	878241	496132	555260	681175	947276	959912	820601	724599	581053	664627	663759	997730	746998	638665	585532	614774	583350	606240	580805	633499	770207	529947	698425	710648	607803	969426	1089424	1165768	882380	1208684	861152	1705827	604794	797140	480916	760659	447176	616534	574614	450380	931389
2-Oxoisovalerate	332426	820543	477449	938490	852869	592902	391368	415831	400371	613319	420626	430788	683062	458912	640947	532297	556824	500757	577451	561933	332589	385651	866698	716187	751374	527524	513532	359736	600564	457934	355326	569068	437388	503940	598624	389233	554356	646817	728569	411678	453455	557873	454705	598556	421628	298468	424126	399573	712785
Adenine	2890981	3804090	4325062	3173593	1190495	1896778	2939571	2738130	2824195	4683629	2468465	5393032	1801507	4683022	2817351	2801955	6557960	2897803	7752870	4521474	3361404	2333116	1611163	1506384	2247210	2253408	2282567	2357365	3399937	3262189	1967678	1617966	1908797	1614449	4663290	3662479	4498020	3547529	3160400	5027557	2649808	7272142	1412955	4110739	3180327	7323556	1164375	3508657	8092226
Proline	3122245	4348954	4588978	5858028	4461804	3982085	3503939	3566040	7529058	8066446	5027384	6502626	4911230	5043141	4935768	3467766	4727262	3980240	8923870	8457713	6942752	6278792	8640620	6545122	7899468	9127772	8377778	6193662	8797564	7438674	5236820	6739986	8306822	6818826	6729756	8146262	4799788	2934204	2823762	4334710	6206194	4943330	4199388	6268214	5637972	5209648	3824799	5243470	10800000
Malate	39800000	47800000	34300000	50800000	79800000	40700000	41500000	31300000	70800000	27900000	29200000	43500000	27000000	56900000	68200000	31600000	73000000	24400000	15700000	24900000	16600000	18300000	35200000	29300000	24100000	22000000	13900000	29100000	9349195	11200000	14400000	39400000	12300000	11000000	19500000	14900000	51500000	43300000	37400000	59600000	59100000	12100000	41300000	45400000	32900000	15300000	24700000	57900000	72500000
Asparagine	4172717	8335886	8278604	8391094	8455810	6550338	5498792	4735920	18300000	14100000	13900000	13500000	878643	4808083	6716986	4755128	3164591	3075305	26000000	13500000	13300000	12200000	13200000	12500000	13900000	14900000	10500000	7282664	12100000	12600000	9468337	7579914	8059086	12100000	19200000	30100000	1779055	2476789	2732040	4438748	3648847	13600000	8426057	9216902	7503672	7216338	14600000	14200000	3288420
Nicotinamide	5910.09	8533.01	4535.69	6114.94	4100.77	4780.49	5933	4496.39	5065.44	6718.07	3108.89	7925.02	6395.26	8264.42	5179.7	12041.5	7878.4	6099.15	7847.43	3674.9	5004.86	6874.91	3305.13	3391.21	6695.26	6837.05	3363.89	3285.95	12318.3	4975.64	5074.19	25878.6	78678.5	10044.2	8748.23	8842.46	14376.6	5072.5	8947.17	5474.52	7243.18	9521.29	9947.79	11074.3	8786.26	11297.6	4598.64	8088.04	9712.17
Homocysteine	10745	27433.2	10940.2	15638.3	24555.8	12092.6	9318.62	11504.5	13764.7	17695.9	12732.4	12472.7	36157.3	24093	43545.8	35000.5	22396.3	62874.3	15487.7	25106.8	16704.1	10286.1	12863.8	8715.59	9353.79	14630.6	9040.71	25626.7	9381.54	14158	29891	25473.8	51346.8	9271.55	22651.1	26626.3	8119.69	36280.4	13591.6	18644.9	18325.7	11377.2	13250.2	15297.7	15951.9	7376.31	16706.1	10407	31799.9
Hydroxybenzoate	413545	6695408	376021	7030410	7629898	2676610	120811	1813092	8603036	908068	4388350	470982	6413450	2440823	5233186	5795002	3035528	2772776	1866413	4226064	5273824	4108279	11000000	12500000	31000000	19000000	19500000	7638638	18800000	11600000	12500000	28400000	10600000	18600000	20100000	25200000	759219	6935784	5614068	380165	362578	3031582	5418780	822218	624681	407409	3528000	1752432	1289630
Phenylpyruvate	541388	1451845	957912	1267189	1739484	1344151	298172	760414	1134688	1302290	1600393	907412	875625	723638	975791	878476	1036628	878348	677109	1056814	922566	1172359	1594274	1510210	1906191	1364946	1117664	917069	1562593	1065680	911557	1093984	943108	1233235	1178170	1303688	813939	964179	839261	813266	1152731	707673	1305040	1223866	695865	340026	998585	1016689	1171654
UDP-glucuronate	585655	1139953	882900	930374	1266433	487997	561557	266973	1730008	1554323	896945	678499	743326	882620	833015	893737	450966	528921	1149836	1041648	886203	930235	1226122	1477904	1299167	2004590	2443122	1212093	1189693	1555258	357782	1027834	744778	1454610	2088471	2112894	979128	1034883	701082	570267	903521	263767	664518	419095	304392	86189.1	586408	469215	2255608
Carbamoyl phosphate	186757	212186	223164	122290	214330	142641	70113.3	85107.7	146083	125931	289804	300250	343053	237285	251702	779234	127661	593261	388987	1137187	199425	652206	92643.3	1183417	376741	580948	1058240	858500	418816	443093	660789	466722	946635	489323	1184191	375661	154429	695480	564908	132561	293289	321900	87407.9	306164	382946	79238	121022	343394	865074
S-Methyl-5--thioadenosine	36367.9	36915.6	53862	3661.55	2316.5	1624.11	24889.9	15906.8	2724.54	30554.6	60069.1	32141.6	45206.3	20328.3	54292.6	17997.9	25115.5	16533.3	102721	312502	138130	102246	34540.4	59381.8	40254.7	82269.8	99905.2	73385.2	113803	63135.5	41028.1	68254.9	99900	63323.9	29645.7	20255.7	82399.9	26666.9	53201.6	5651.3	40458.9	43394.1	15737.9	2787.4	5482.67	21981.2	27117.3	15440.2	120174
Thymine	342404	444301	274423	170871	110576	208455	361821	359937	139432	165985	79296.5	133482	437087	379253	356337	411875	511580	771320	1336763	1586314	1967760	859126	688010	1056397	665051	937153	1407308	1102930	306811	339729	1247941	4779634	1145223	1963826	2806979	2457615	1795990	740622	776808	300328	371888	324282	111545	126240	163687	460202	88324.6	108104	576140
Valine	5222420	8195178	6347438	6489268	6729310	4063074	2398716	4739654	7818336	5175832	5117024	6926982	7859420	6560534	12300000	7373830	6800338	8256930	17300000	22700000	29600000	15600000	42400000	21200000	36400000	37900000	24700000	28100000	47900000	26200000	36800000	57500000	46500000	51800000	64800000	63000000	3109768	14500000	7723630	2987864	10800000	22800000	8512719	5397862	5139216	3261436	4084384	4008596	25400000
Lactate	13600000	13100000	4592754	17800000	23900000	7969382	8903179	6649518	8616788	10200000	6566358	6152820	10300000	14700000	527000000	53200000	6357780	9501611	3135808	9543032	5611646	14400000	10800000	18700000	4833694	10000000	13900000	6998256	8794288	4091329	140000000	193000000	4038784	165000000	107000000	48400000	11700000	19800000	14200000	7781598	6136520	6000190	8805326	4906582	4986392	21600000	17000000	5219143	8353440
3-Phosphoglycerate	2012350	3606503	1535801	5879188	14400000	2077162	4623162	1178897	7482346	9052508	12200000	3918117	876441	2453569	3101846	2715760	1412862	996333	3146628	3901208	3755055	3691350	11500000	16600000	10200000	9463888	9584497	2935622	4329276	6414796	1777036	8697999	1652462	7415442	14800000	9409221	1590475	3300095	1879075	1649789	3150508	1306945	3571195	4315674	647440	692768	3314740	2451086	2608934
Gluconolactone	9332550	25400000	12600000	23800000	48200000	13800000	14300000	10100000	15500000	27100000	26800000	26000000	24600000	17300000	36600000	28600000	9616831	28500000	13800000	14700000	15700000	14200000	21800000	41100000	21900000	35400000	38700000	22800000	27500000	21000000	16700000	74100000	23300000	46600000	51700000	29800000	30500000	31900000	23300000	21400000	27000000	8888447	26800000	20300000	13600000	10300000	26000000	23800000	28200000
Adenosine	2141243	2569540	3197513	3622514	733643	1642753	1776571	1847547	2535100	4783226	3280699	4885476	1246213	2636765	1603308	2281943	2225182	1895111	4075101	6674138	4128062	2672701	1642370	2406167	2633067	2825576	2294019	2241088	2443363	2633588	2963303	1314960	2162092	1926522	3061277	2443766	2243835	1387765	2494571	3272812	1603818	3465619	852605	3743348	2709166	4085357	439469	2045333	3549829
Thymidine	169196	442132	284458	251849	62555.8	551006	122628	629998	181367	264943	119352	347754	292306	581190	312868	449725	964783	398530	1024478	785264	635412	208686	123667	113065	299958	268700	238700	195582	315914	148887	432252	89462.2	191324	151488	236426	226838	393160	178883	465944	307444	211478	598138	274561	340315	1006974	1329722	109740	577828	507049
Adenosine 5--phosphosulfate	59609.4	135014	256664	68866.3	37003.1	56965.9	10386.9	26942.4	87324.8	309569	27281	56528.8	81313.3	190617	89987.4	100387	79464.4	56693.4	302022	316429	459178	102572	191030	257798	207959	392644	479315	247934	552794	330058	85595	141244	146054	336732	1287116	469659	530854	145329	102814	144266	56034.3	263090	58886.9	84984.7	49296.5	59385.9	30370.1	90645.6	358821
Acetylphosphate	13763.4	37718.7	40969.2	139280	246018	72640.3	21054.2	2232.34	130960	93819.9	261605	31444	0	13326.2	20636	42906.6	11434.2	3375.94	6896.86	25031.3	15239.3	150915	64499.9	227453	207185	148050	56069.8	63226.7	6951.58	37710.6	85172.8	70490.7	33738.7	44715.5	43031.9	72084.3	2652.66	1264.37	1736.07	3370.35	14333.2	2251.27	71008.7	2744.11	1238.4	0	99689.2	4460.72	5425.01
dCMP	33934.6	79904.1	55741.8	72784.9	43879.2	43598.6	51308.7	32536.1	67033.2	71524.9	31017.1	54606.4	24819.1	78881.4	55302.2	51567	72513.9	29481.3	43651.2	43192.4	46382.4	44390.8	48403.9	37683.9	51049.9	54653.4	58759.7	48721	50993.8	62298.1	30791.8	72375.7	56630.4	47129.8	90094.9	66969.1	52409.8	45806.5	55619.6	73460.5	67891.7	35276.5	43474.5	45423.3	27452.8	97677	23091.2	35883.2	99064.1
Guanine	992952	1328126	1314182	1065530	908865	824365	1244666	832087	877810	890457	566703	1014461	596212	1480052	730782	655519	1200930	604509	1764412	1093403	806455	660464	500919	485382	506909	512742	827349	778795	830174	738119	426783	1223379	559772	822603	1663340	912668	2684461	1422465	1258664	1532031	964822	1147469	553483	1416770	914791	1073639	392796	583765	1346214
Taurine	97600000	48700000	101000000	10400000	51600000	47500000	17000000	29900000	21900000	9900117	8937129	19400000	343000000	112000000	70600000	221000000	71700000	231000000	120000000	253000000	291000000	140000000	97100000	110000000	186000000	408000000	576000000	353000000	469000000	320000000	151000000	380000000	318000000	439000000	299000000	255000000	48300000	164000000	153000000	54900000	174000000	158000000	19800000	20300000	68900000	31500000	28900000	17400000	375000000
Nicotinate	1221585	1605756	741204	1199896	1165851	559409	724126	1034586	679890	1832306	554747	1998766	548329	1688774	764700	1393340	2379726	924861	4889914	1949141	18400000	838418	839532	928517	1125274	1108507	1771273	730939	4437645	2989340	4931426	31900000	19900000	5947962	13700000	27500000	727604	715925	887570	743948	609090	8689851	742427	1859184	1065979	1923576	309662	1269032	2939331
Prephenate	2534832	3476662	3121897	3003680	2327247	2095100	2609526	2217143	3305945	3307729	2640773	3636636	3231566	2527462	3035459	2718398	2452889	3019311	638896	796606	663504	1010767	751374	856817	1093474	1072094	3977851	2732676	2468566	3414658	1444360	2660914	3029383	3895234	3898768	3595756	4371430	2888004	3090709	3165727	3603143	2072275	2995987	3043981	2404062	2194677	2563231	2675324	4142278
Riboflavin	12391.4	38175	9322.61	17217.5	41888.3	21974.1	8580.75	21766	16244	19266.7	18488.4	14189.6	142740	63625.6	107229	111265	23155.2	79756.8	21942.5	23791.6	42604.7	11124.4	93899.9	10070.2	93532.1	82555.7	12578.7	21721.6	56232.2	42016.8	33267.9	83330.6	24713	19445	24588.1	55701.3	25327.8	89989.7	62737.2	35989.3	15500.5	21825.2	23771.6	14905.5	11305.1	23144.5	24313.2	24083.3	18633
D-Gluconate	4786532	7760764	4155099	9294091	16900000	6121064	4744876	3051324	14000000	12200000	12400000	9582799	2663573	5086310	5900214	7478576	4654192	3900129	14600000	10400000	10400000	25300000	22400000	22400000	24000000	18400000	10200000	6549752	13900000	14700000	10500000	20400000	10700000	25400000	24300000	20100000	6523262	6813628	8426775	7096154	7498768	5502132	7531484	6436146	5138824	3361652	8201908	9589593	11600000
Glycerate	5034140	7573066	6114944	2690641	2932570	2449089	1068214	1284268	3590477	2565224	2594593	3065653	3898248	4428504	4230074	2751542	3326655	2544053	11100000	7174138	4829184	3527009	6763368	7352080	4781582	4685719	3580148	6305434	6802438	6289940	2523574	6473730	2838853	3600736	9155815	6123990	10500000	10700000	7028806	3916862	3276363	3388964	3285713	3563676	2120650	933858	2325704	3983772	8549427
Hypoxanthine	8341064	12100000	8051580	5629818	1489373	5515460	7487122	4336904	6985330	10300000	4349294	12800000	1957255	8044568	4652427	4552036	10200000	4376796	19300000	13600000	7965324	4849288	3370462	3053232	6729852	4551266	5161884	3465313	4782906	4623250	1853971	6710878	1238649	4738996	13000000	12200000	19300000	7491784	9096465	5484570	4225970	13100000	2316529	8698115	4625356	14400000	1549467	4733226	9428775
Homoserine/Threonine	2143563	12100000	6766190	8986861	8768215	5101630	3952083	4101517	13300000	10300000	6027184	8476431	4972410	8280290	12700000	6332858	4906508	4243436	12400000	10400000	10200000	6076616	12000000	8262538	9186249	9764342	8954000	4243140	12300000	8692039	5859638	13300000	8597292	14000000	25300000	26800000	5966588	7674444	4704254	7772082	5407654	6583102	7896560	9054009	5106650	5861736	7045706	7994930	13600000
Inosine	3181011	9726084	5544792	5139880	975075	2560107	1999427	4365184	2805513	4771522	2764457	6446652	2814173	7287114	4417694	5703788	8359584	5882486	21800000	19900000	16900000	5542136	4433256	4875871	12700000	11900000	8849697	2537513	14200000	7619662	2797350	3916571	1886844	5136834	17400000	20600000	6002358	4728294	6423914	2992307	1477214	17700000	1556442	7199674	4129663	8259720	1011766	1822066	7333540
Orotate	1786591	9564217	2660926	4804365	5636216	2768150	1065535	2536998	4610816	4184107	3408127	2946309	3525568	8158470	6381776	6589738	4002648	4053063	2853001	2952095	5584038	3067067	2349401	2577348	2996239	10300000	6391258	3908404	6102246	3220282	4874456	8393884	2158205	4332120	9604855	8198160	3799474	9072715	8921686	5708686	2986975	4016170	3281708	4314676	2378979	2575967	1810267	4634470	7339758
Uridine	33067.2	336005	47228.6	257577	480861	61018.6	32121.1	67595.3	349161	117787	104111	58742.2	126397	234167	248897	434571	120647	180596	71712	62889.3	252036	179412	167456	206900	293850	183957	319360	380585	240258	164199	547031	726166	264441	517231	447518	341976	71820.4	147898	277127	59010.8	53281.1	107447	103804	54003.3	44280.1	47963.4	52559.4	45707.9	94810.6
Creatine	124462	360244	71966.7	98289.9	163370	159122	62153.2	454605	186791	56489.9	62700.3	69582.7	52578	109266	102552	98932.8	116485	49981.8	36854.4	306534	233987	71095.5	162002	100787	41745.5	52328.2	51944.1	54478	106098	28984.2	65680.3	72562.9	33342.8	49095.4	91022.4	78929.3	728663	466102	264899	92821	56099.4	69078.6	92286.1	154789	48984.4	465342	240856	42677.5	65213.6
Pyridoxine	169791	2644267	299238	4749902	3828497	2642795	65779	1159465	696469	2433996	3209057	1208857	2352832	2099316	3415080	4206142	2293726	2307915	275499	757459	943670	1984086	2883805	3940305	2113138	1895946	1621035	1552363	2119414	1917608	2199859	1908780	1599817	2735129	2030165	2858813	526135	2775238	2098628	467596	1533564	553230	3009513	2069784	1217349	930205	2787511	1355376	2505486
Carnitine	159219	354515	368248	361665	235334	165701	333740	216298	332627	310362	234428	385279	257952	258601	322522	236194	170598	221673	253182	317024	262296	219348	290986	313782	326017	332639	379627	243642	360812	326309	256061	388923	403855	374797	395886	356826	339288	313543	178567	352579	241470	223639	270597	337505	148598	477270	248512	301124	347848
Citrulline	1011174	7384484	2102696	4195228	3986090	2846351	1539020	2648597	8241508	3734857	2729981	3289433	4183455	6587382	13700000	3333319	4487522	2590124	11900000	4080013	2316628	694072	914624	912937	698821	909480	770686	912086	4042531	2613169	1326226	2738146	1804124	2135576	4554424	2945076	2304802	5743502	3173246	3433080	2053289	4636609	1602803	7509558	4124098	1460036	1925973	5002716	4335404
Kynurenine	46803.9	120986	81333.9	31261.6	4467.82	13612.8	26655.2	18829.4	62667.5	46527.3	38058	55967.8	60212	82042.6	57201.5	32615	47647.6	35383.9	238738	153785	188945	106664	117368	144304	139953	136107	229500	121186	207944	230992	53415.3	151902	115531	22972.1	49146.5	36884.2	180791	111984	105116	51065.1	38155.6	130361	21831.8	70087.4	67332.9	92756.8	20926.7	71474.7	121141
Glucosamine	500639	1155787	1015827	1115955	887666	662797	811002	694345	1563047	1348151	1591053	1659635	553676	721058	837819	658036	754297	553687	2202295	2372536	3070319	1918277	1932088	2004491	3023432	2432855	1878282	1567806	1690883	1960076	2416934	2062061	2013308	3275548	3973494	4492162	1003706	793324	582873	846817	577082	1800023	992348	1264831	763229	1469218	1565597	1263421	843280
4-Aminobutyrate (GABA)	184982	575956	361138	487957	492593	325484	197906	239530	419534	516085	269706	285988	741672	632320	774146	529076	335139	386980	788645	945380	891062	885122	1425250	1193469	1367440	1676984	1399201	919624	1047845	1040439	610288	901590	858987	1062537	1262721	1044691	390958	743260	465924	329668	279243	642600	330268	356177	298530	380570	380761	344748	570130
Dihydroorotate	818134	2308001	842985	1717742	3164753	1273566	501328	728248	1252549	666359	922057	795922	386018	1300180	1193164	912237	307658	668680	928684	929238	869416	755002	534095	1006378	786463	1415338	541261	771822	1270846	1491371	911910	714402	432477	499178	1096449	1006240	178878	695903	1303838	562507	466935	707951	730858	536702	356889	315951	841509	437412	365348
Geranyl diphosphate	3204015	4428474	4075698	5502584	3688476	2922986	3105337	3226499	3500049	4220812	3852726	5066690	5294208	4007423	4566192	4706905	3594144	6035114	4191624	6001368	5049562	4853416	3944125	5126340	4621384	4673296	6319112	6321144	4320288	5635586	4750538	4845684	5600100	6890534	4827216	4331766	6243390	4827931	4810455	5081922	5200054	4041981	4705876	4325754	2710068	4235142	3547277	3679319	6607500
Fructose 1_6-bisphosphate	38382.8	190007	37787.6	153974	903693	69163.3	118804	70177.7	203042	301317	293894	88110.1	28126.2	113109	122563	121246	64841.7	49288.6	54174.1	33582.9	129049	112126	305650	448560	279511	312018	378130	65972.3	114145	230982	70666.1	304394	21882.9	153676	258338	241998	20348.5	96705.5	56913.9	54686.3	93132.1	46250.1	114710	86721.6	25552.3	31136.9	150032	89007.2	177840
dAMP	41256.9	124626	80489.1	82097.3	66072.3	55969.2	89896.3	36902	81186.5	93611.4	53535	55854.8	8446.53	69771.6	50427	54232	65227.8	36831.7	56348.6	56373.9	39923.1	43142.1	49415.2	43287.5	53683.2	31373	43918	63419	43900.9	69166.2	36049.9	54997.8	54578	68833.3	84109.7	83618.3	80548.9	52814	76094.7	136580	75944	49633.7	51006.3	84764.6	36058.7	76454.5	40582.9	61803.1	88031.4
dTDP	59821.7	135500	84039.4	234220	117577	56643.3	139541	36230.3	156885	257684	244667	209577	66570	124154	116981	149933	40368.5	63000.8	104051	137323	183473	142859	214714	305498	217280	200467	303034	66629.3	148939	254531	50434.3	157477	37792.4	246910	298060	288880	73571.2	146584	110061	82879.1	177135	63241.3	112558	169170	36919.1	36497.2	94954.2	109022	383374
dTMP	249968	679592	396869	531075	256726	284605	425943	197714	459839	510774	317102	436574	316831	558726	457664	461099	678154	417253	646292	355267	484682	356902	374060	248960	379803	433578	416179	403098	561404	503368	253759	537292	480730	499222	1095948	678939	583851	466686	630890	542609	521782	391965	277780	636224	286618	829997	225643	399854	1099302
dUMP	33475.7	79042.7	58950.6	63694.2	61038.1	48814.4	34074.9	28615.1	51567.4	62825.7	79380.8	50508.4	23878.2	50565.8	69810.6	70808.2	68430	50951.5	48349.6	47364.5	33031.1	42672.4	87496.3	53717	76026.4	88456.3	89770.2	66741.9	63869.1	72022.4	35219.7	96944.6	63769.5	55941.2	66086.7	93876.5	44392.1	41396.2	41251.7	44703.9	59775.6	25289.3	38051.5	51748.6	25581.2	67314.9	35539	35875.8	74511.3
Uric acid	897343	1079441	1192420	661203	236316	952011	1484658	774146	1014789	1760713	382558	1370174	1349473	1303948	707841	685728	682336	1227153	1660577	1306691	975233	1033168	677414	463748	746935	419358	383330	478426	789399	562351	698894	1941760	422221	602614	476415	325233	2346815	1006841	1410009	2519297	897606	2319147	1236612	1559160	1274822	2635286	411454	652331	681034
Xylitol	345555	1940500	460746	717193	1858453	400353	502747	463540	498701	643313	668099	531027	676119	816689	579575	570108	676100	562632	1019661	578680	734574	441053	638241	804031	673266	741358	885701	437043	1478483	796402	1059148	1975031	585599	3024813	4693316	1582775	945100	762864	1358512	593195	514987	840968	722615	608680	489336	751634	686476	640972	1081520
Xanthine	1858048	3962118	3316730	2026620	1029934	1801375	2245272	2205653	2568908	5435110	1781911	6369550	1833434	4294924	1849004	1756480	3723636	2127076	13300000	6164094	5106400	2065522	1430900	1314435	3317363	3038427	2983397	1508443	2168363	2305672	1416650	25800000	1111225	1608808	3878111	3443675	3520644	1805529	2248069	2528453	1586525	5621756	909940	2955943	2171864	6844894	826074	1683904	2826983
Guanosine	635824	1094801	590206	981726	512368	813732	587596	647132	662757	1298495	560672	1145114	720540	1502496	752097	729796	1124003	556782	2623920	1109167	897457	476634	604130	424556	1000764	628573	743187	437237	861730	563879	636799	1163907	739014	506525	1797219	795821	853581	1044907	1207012	1128072	560764	1023079	610208	1138445	802452	1138411	202131	993263	1308858
Histamine	3163.44	57248.5	13430.1	38082.8	42867	13365.1	1926.76	6871.96	74136.5	46169.7	78504.2	36619.4	49774.9	45262.4	67478.4	116912	97535.6	101063	455584	441332	436328	254806	346768	290748	379772	693862	868691	303170	866300	666179	407514	671675	620408	706936	672842	867865	32057.1	97777.2	64523.2	4112.54	29185.5	292784	25590.5	30146.1	10556.4	25352.9	45523.9	14953.5	116796
Aconitate	2580633	3849802	3076548	5107334	8811851	4523874	2136668	2183328	4531430	4948558	6346176	3134801	2644312	3138994	3209901	4386930	4582034	3389088	3992926	6017460	4372232	14700000	31600000	15600000	9427028	8827961	8637574	4585096	3950104	5097736	3644835	4294546	3253259	4104253	3500525	3139133	3553560	4369424	3557821	3632822	5273848	4047753	10700000	5104812	4678348	2567040	3312873	2747799	4066256
N-Acetylornithine	997168	1560808	861997	1282281	1106057	621961	770724	645469	1234499	1150893	834461	1116921	1034526	1127398	1355068	1268341	1105405	780257	2908810	2354929	3251230	1990978	1296519	1632610	965940	1365244	1442815	2288831	2308941	2413592	992288	2483562	1956462	1306123	2246866	1428348	1163211	841147	870526	830400	1045413	1562414	643182	1604191	917713	1065378	800414	791060	1436359
N-Carbamoyl-L-aspartate	305472	682318	222366	332795	1131231	514083	202336	592979	299558	628879	517813	1024470	452134	558597	473524	295211	558553	299891	1530482	1198767	1061532	1080413	1058895	273319	1400894	1384177	1282905	656131	653066	1349259	445850	605004	625330	189145	245647	110344	232148	290967	566580	717941	723664	930893	535205	682200	744653	682180	521401	750647	447817
5-Methyltetrahydrofolate	6149.52	70310.3	3390.72	64220.5	13732.9	2891.95	3290.57	3528.32	3758.37	14611.3	25322.1	3930.78	159346	132740	86440.6	36875	84657.9	87859.7	37743.2	41333.1	34746.8	10563	33788.8	24529.1	51250	88607.5	24640.6	5297.46	5292.29	40597.5	15976.5	70243.6	28455.3	95150.8	130948	205558	18846.3	10746.9	9962.13	5377.99	54922.9	9910.57	3585.73	5178.73	4639.32	4490.47	12345.4	3945.97	90883.9
Cytidine	186869	466401	345716	502864	451264	291822	352543	201725	854608	708128	297354	406587	9601.52	253334	426667	109334	165818	66789.8	618329	336066	161717	316064	276756	337945	228600	80593.7	74622.9	96568.8	16406.7	68262.7	147004	8151.7	197185	100338	116958	359243	287150	146095	191701	362628	225182	243894	224629	389141	302832	103626	317028	574319	66352.9
ADP-glucose	177759	1186380	324993	595391	710289	384411	76348.9	221923	610481	839386	846819	435392	381936	725413	615009	858056	316490	414613	215514	632752	602065	580906	485935	474126	577936	919942	524096	543468	608707	519243	392376	332573	216890	795662	1008118	748409	651757	507344	599093	561605	452731	141001	571975	286410	198106	83240.7	755691	513666	682324
Allantoate	429886	90968	36406.1	58034.4	153361	32305.3	17352.6	69499.4	43115.2	47159.4	66944.5	41142.1	93097.5	584994	37920.5	37293	26573.9	27691	53082.9	153755	49867.1	100766	89286.6	54976.7	126510	119750	92239.6	30096.4	68593.6	61811.6	374337	776440	30569	177676	165342	76675	60611.1	37980.2	87397.2	52547.6	52270	61350.3	311578	37506.6	21823.7	47328.3	48291.7	33650.1	39540.1
Cysteate	5364070	10100000	11700000	1952066	1807550	2519585	6740682	5636592	4269997	23100000	18800000	14700000	4250092	8377322	7621512	2770220	8482584	5948236	6595240	7150014	4749558	3931045	6541832	5530812	10800000	9841341	5152851	6129106	9117511	15300000	4221580	4836940	7051024	6982942	9546429	12400000	7845480	4034835	6757776	2913189	2372710	6853290	10300000	3792506	5138280	10500000	11700000	15300000	16500000
Deoxyuridine	83248.6	191543	126647	114598	79722.5	85760.4	73838.1	62794.5	74542.6	102827	68312.9	105678	134168	172937	161049	167962	299769	141607	164982	170529	101152	59869.5	52394.5	64534.9	77279.9	94553.4	117903	108963	114019	77158	70824.6	134494	90640.1	88277.6	119607	102256	285349	126874	147352	131623	106325	94484.6	53162.3	84530.3	72096.3	226792	41362.7	51068.1	231766
Pyridoxamine	28166.9	37263.8	23224.8	31771.4	39628.9	20343.6	17734	25383.9	20988.1	21418	32658.5	24096.3	66337.3	43017.8	31370.1	35263.2	75240.7	33210.1	163275	139240	168671	134154	182699	126512	162680	249182	284280	179077	302022	317153	178989	196076	270674	134607	126965	234082	23644.3	66027.9	44279.1	19343.4	28150.9	262108	38711.9	23422.5	20534	45785.8	36038.2	43376.5	29148.2
Cystathionine	121171	80060	131330	105655	131830	107129	40202.9	104295	59800.2	48683.1	77511.7	22200.8	882657	85017.1	263332	357648	249911	909674	152077	616458	606871	354142	190055	344948	304305	715223	768143	1426054	854636	507415	541729	662825	1254656	1137949	418790	413651	58977.1	398596	312839	58315	574169	574046	55009.2	53496	126074	26705.7	57688.5	37049.8	266428
4-Aminobenzoate	20793.8	89145.2	27040.5	92041.1	140863	90175.8	25896.3	54342.9	49572.9	70378.8	78747.5	43602.8	94720.4	51097	59351.5	104625	78670.6	64512.9	18501.4	22149.3	21110.5	24366.3	32291.9	35188.6	31252.4	35834.2	20581.5	42599	30423.2	31608.6	33116	31013.4	35045.5	35554	33525.3	28953.3	40130	82880.4	56311.8	34645.7	42140.6	22842.9	91287.1	79637	46558.8	57210.2	98747.4	82993.4	70239.8
CDP-ethanolamine	14519.9	14018.9	9987.17	20884.1	14858.2	1997.3	6874.99	2804.19	14807.4	19010.6	1767.95	9287.45	43280.7	13413.6	15774.1	22894.7	10764.6	24911.9	19255.8	14137.8	26960.6	24362.7	22826	26157.2	32271.3	74651.7	106518	55786.3	33234.2	42302.1	12462.2	40808.4	54836.1	43117.6	77291.5	76869.2	10107.6	33079.8	7798.48	8831.16	14718	2784.95	19658.4	3129.47	6563.09	1231.95	6522.31	9174.71	63592.8
cAMP	35340.3	143684	131664	149612	159111	86776.6	87735.6	20822.8	305804	403483	580649	150321	12094.1	81373.3	40117.5	73935.4	51065.4	14023.2	121665	18458.3	29167.2	220542	188864	225407	447181	284010	152165	25018.7	16241.9	259681	40864.5	18452.2	3860.81	115611	153554	247519	6162.7	3013.79	8361.2	6507.68	62470.8	51083.9	142396	4033.41	12969.5	2678.99	305195	78255.6	6718.7
N-Acetylglutamate	180000000	296000000	227000000	209000000	171000000	166000000	232000000	133000000	390000000	263000000	199000000	252000000	219000000	240000000	256000000	226000000	249000000	196000000	444000000	454000000	457000000	403000000	250000000	387000000	347000000	554000000	527000000	444000000	288000000	400000000	185000000	200000000	370000000	248000000	236000000	238000000	260000000	183000000	207000000	233000000	250000000	266000000	139000000	259000000	219000000	318000000	188000000	222000000	348000000
Butyryl-CoA	1655646	920209	503766	825011	0	499893	1387020	273441	867964	1110742	767626	489375	543758	1491843	631347	750888	531716	490474	1688712	529874	2438979	710160	6614478	2633845	3681569	3048234	8674777	1082987	1203350	3456803	1030683	3046802	703736	5359576	15200000	6861016	444968	1221786	681966	665011	520583	1039730	2207540	520455	677454	708490	1396237	1556672	633499
Xanthosine 5--phosphate	56357.9	217396	95709	167844	75345.6	81355.7	306435	50489.5	328554	209702	148735	135724	27888.8	132045	133562	89894.2	128985	44603.6	179538	104498	130154	103543	164770	109528	137210	148992	217931	177154	89031.7	160937	45710.3	129915	107081	105539	288397	154919	50464.1	63889.3	84270.9	106227	138028	140819	93126.6	155744	64911.6	41237.3	71722.8	123211	96709.8
Trehalose 6-phosphate	83209.7	217955	185716	168960	117851	58024.2	154388	62916.7	204166	194920	152504	125520	151044	176644	426486	583331	278330	368958	256168	180871	90979.7	151408	141091	116374	116179	433406	277052	242084	227274	205102	123887	468584	436898	182692	535690	191639	202564	237577	190598	153538	309438	181980	107260	153482	111323	232942	182070	131445	247463
Cholate	194211	200291	145566	407359	565103	364314	386335	399232	1324261	453783	604562	880060	0	0	286300	112888	47393.2	39534.4	0	83979.1	108811	181010	0	410278	232573	675015	0	116973	480690	231323	73262.9	0	205598	122233	136166	32257.1	435367	220739	165476	413767	323445	63789.1	30094	567334	382208	155187	755440	175001	235295
dCDP	0	0	0	2427.33	6535	0	2675.55	0	2426.1	2809.04	3163.01	3402.9	0	3399.97	0	0	0	0	102766	58832.3	65235.9	21097.6	4798.52	0	33775.7	53660.2	84095.4	184806	98898.5	115964	44759.2	5063.25	59429.9	29357.9	22420.3	10996.5	0	2973.2	0	0	0	94966.7	2048.75	0	0	0	2058.14	3699.95	2861.02
Vanillin	23600000	23200000	36200000	7127200	18100000	6201556	9333133	4844456	34200000	3160980	1063679	6436380	97000000	24700000	35000000	46900000	12600000	40600000	45400000	42300000	43700000	5604658	11200000	7335778	10500000	17900000	73500000	60600000	47800000	8803479	21700000	81100000	76100000	16600000	11300000	14100000	17300000	124000000	72700000	15900000	45200000	36900000	4284230	1768268	6742626	6049818	9536696	14500000	36600000
Creatinine	41808.9	378653	51259	148602	394209	50260.2	33744.8	165332	36931	78798.4	199335	62350.4	68920.3	110037	75801.5	87032.1	57178.6	62235.5	65514	85237.5	192983	125211	173459	138787	94810.3	358648	192821	81641.6	145893	71474.3	93622.5	102637	72520.1	243022	492982	165615	136561	156227	489070	62083.8	58122.1	59444.6	174303	70509.4	45886.2	77152.8	103996	80025.1	132173
Salicylate	2155657	24200000	2657624	24400000	17600000	13100000	1119748	8919569	4504266	17500000	18400000	4997326	15900000	17600000	19500000	24700000	14000000	9392077	2292928	3639402	6186170	8084884	13300000	15400000	8673225	12200000	9364233	6038554	20500000	14600000	18200000	22400000	9998177	14600000	13100000	12600000	2929486	18000000	20400000	2887927	5464094	3940728	20700000	11300000	6898976	6585058	18800000	15800000	12000000
D-Glucarate	393453	368434	167492	325027	13700000	233547	2070816	557549	150514	419928	255602	299687	188411	482603	861133	530892	316665	264020	157275	87340.3	379044	321268	401312	3370564	303599	256604	280537	215609	639941	257822	956926	976630	330226	492347	786063	342452	132780	455492	642790	89205.5	261823	151553	216692	701104	100721	613350	188092	224581	123920
4-Pyridoxate	67400000	104000000	80800000	118000000	114000000	103000000	78900000	68400000	107000000	114000000	115000000	104000000	89400000	79100000	116000000	106000000	83700000	103000000	85200000	106000000	87900000	92300000	107000000	106000000	95200000	103000000	107000000	87700000	98500000	76300000	85700000	78200000	104000000	81000000	75000000	76400000	109000000	101000000	96300000	96400000	117000000	56300000	88500000	106000000	85100000	125000000	89200000	87200000	147000000
Pantothenate	10100000	13300000	14100000	10700000	15300000	7335536	20300000	10700000	9795424	8937607	7739716	10200000	10800000	13100000	13200000	10300000	12300000	17300000	9688273	4165423	3652727	8422789	8711250	9544067	7115454	4632006	3590098	13200000	7210600	5304092	7759140	16700000	15300000	8434693	13500000	12300000	13700000	9947259	17700000	11900000	14700000	6763390	8849319	12800000	12100000	9483541	5457942	9324255	11900000
Dephospho-CoA	1170606	1345274	1786416	917141	445076	535930	798123	381095	1315571	1150228	466943	1077167	970434	1841448	713658	593970	1338994	884652	3114836	1285408	1029042	504215	523838	403880	323283	284062	382839	1227307	1220443	1024711	297267	539570	798937	471608	1514746	1076667	3361428	1600040	1133556	2572245	1550567	843169	366315	1726620	729098	1096726	144907	523928	3842588
2-Aminoadipate	1250648	5728428	3105237	2880908	2292729	2621042	1871797	4021027	6129760	2932428	2249202	3633175	3397252	6472456	5083232	3202593	4555167	3102804	4132755	1883212	10200000	5328560	6336922	1408014	3721539	3348546	13800000	2421843	33700000	26600000	7524662	6456198	10400000	4992730	2553408	13000000	7953646	8198108	6428038	8011380	4830822	20900000	2433542	9445819	7526354	8084038	1770756	9470531	24800000
N-Acetyl-beta-alanine	1426825	1975315	923476	1707121	3094012	1239407	675853	1569383	1361517	1414220	1769130	1878997	4413648	2540707	21200000	8487934	1761875	2882120	7872148	7116186	11600000	7825248	9725181	7449734	10300000	13100000	8521865	4854902	9410123	4318270	23500000	23300000	11100000	8256582	9022285	9365328	691687	1406441	1694432	1208778	945154	4434358	1685089	1505260	1220947	1068113	2050919	1912573	1481248
Thiamine phosphate	51282.1	90455.3	67905.4	156546	134504	73376.1	44018.9	36114.1	136183	121409	124259	112240	54548	71926.8	74851.8	128546	84077.5	77196.8	141081	106135	141479	77198.6	82530.7	100393	87257.1	95320.8	130915	90375.3	86297.9	93990.4	68824	122396	56702.9	79529.1	114729	100555	74177.9	113078	90878	53474.7	114482	71720.3	113558	62260.2	22477.6	20321.6	118503	70789.6	118997
3-Hydroxybutyryl-CoA	6521.26	58729	14224.9	31936	11780.7	15040.3	0	3788.37	22001.3	87516.4	75724.9	25504.4	15826.3	36238.5	33738.9	58334.5	13458.4	8565.09	29492.7	27371.3	82584.4	35586	76847.6	56280.6	108214	170816	164798	27692.4	45551.8	98982.5	15854.8	104031	20100.6	128522	102341	125759	8697.98	10519.6	6779.66	7854.36	17888.5	6902.75	56419.4	15052	7351.28	6634	87865.1	28868.9	17304.5
1-Methylhistidine	101043	368698	212158	317593	213250	170573	114268	138645	304086	703381	499399	410578	263578	290049	288416	342201	326154	327385	231453	266106	254001	123539	254487	166540	257446	284543	366463	232155	366813	314042	240579	305123	370169	373090	400635	417742	262198	286585	259066	230892	242750	192729	223962	407961	263399	508274	468287	362181	569831
Hydroxyproline	733303	4400162	1978284	6805068	5210364	4833102	1716449	3424243	13900000	6609664	5068802	6801226	2317985	3583172	4041336	2948629	3763531	1688565	4749120	3961549	4441318	4417060	8423588	4974001	5613292	6115628	5225308	2230093	5132544	3961947	3899627	7342130	6784272	6145160	8529849	11000000	1570368	2034946	1670760	2634250	2382468	2110796	4089052	7032432	4325392	2311449	4052523	4628896	7188732
3_4-Dihydroxyphenylacetate (DOPAC)	211538	595860	223311	363256	531380	337002	211514	283290	500991	235835	782868	206908	428268	316084	825351	721459	467439	379763	4107017	5373749	3946809	4225629	5563474	4773654	4626168	5408288	6321616	698653	6626668	5127062	1039341	1981560	1176821	3922295	4860425	4926154	161070	642268	566162	155201	550547	2481491	554714	312085	301201	125173	509134	681339	608300
2-Oxo-4-methylthiobutanoate	0	7347.81	0	1912.18	4616.83	1358.55	0	1042.87	0	2480.75	1006.46	1514.54	2716.34	2039.47	2098.58	2971.83	1262.99	1540.27	71280.3	76970	81985.6	106405	237313	83168.4	115529	229091	148186	5695.23	303891	385443	7249.4	31469.8	2156.27	190567	173975	163329	0	1219.37	6875.16	0	1316.61	136180	1366.11	0	1128.84	1044.65	1674.55	1292.9	1590.52
6-Phospho-D-gluconolactone	202951	228641	209776	238578	227654	170898	280071	156965	229671	304860	312078	334067	127451	199949	144810	172817	225208	169673	219292	195942	208935	203978	206095	193354	192126	193797	154336	184471	141850	235358	151179	137087	143632	107597	122548	164428	228495	167691	161333	248227	231285	168192	250690	305717	144234	382759	272576	237507	176738
Allantoin	121360	315664	112382	171378	1238118	128965	75742.7	822914	356112	226287	365515	303464	204796	316272	143799	155005	140862	201247	98116.2	197426	296047	214671	221984	404165	168702	339968	244506	125624	234629	163962	1565805	731189	123761	763924	483044	211163	609510	271351	835152	795200	141291	167508	246548	152959	169288	318183	241068	217420	188278
Kynurenic acid	997468	3709358	1368225	4205108	3901241	3376317	1469899	2103644	1601706	2126326	2968074	1867628	4213828	2330332	4267528	4754620	2958371	3103218	7150230	7141860	5494762	5712150	5710954	6558538	5188262	7297106	8774255	6874882	12400000	7737610	5166740	7023418	8815748	8946596	9486993	8796905	1892301	2428934	2322343	1954733	2377472	5495108	3301897	2962916	2016526	2008983	2393157	3362849	7451380
Xanthosine	176928	477412	229390	172430	96043.5	137291	303914	186278	230485	282312	164773	263805	304122	367221	317208	222398	467413	222860	929153	423347	408960	159706	118168	119022	316907	221403	197612	308052	394885	230193	143642	295778	243743	114858	445681	219836	350494	355058	382475	269779	134218	786037	89965.9	303465	350167	252629	43484.9	245920	500506
Pyroglutamic acid	17800000	14800000	17800000	9844435	7474622	8477006	13500000	7421758	24400000	12800000	15200000	12400000	4229566	8051102	7131172	7028454	7658020	7333320	14700000	11400000	9999707	11100000	8030912	9195987	8304068	10600000	10300000	10800000	9294836	11100000	9605396	6023280	7039794	7119222	6931918	7307326	14500000	5487956	9033999	14800000	15000000	10700000	8597048	17800000	13200000	13300000	9342241	10400000	10700000
Xanthurenic acid	844061	1326876	928963	729897	842263	923918	296777	473806	801299	285742	583336	200417	2423901	901170	1619222	1726909	807150	915917	3297168	3700365	3065214	2530158	2189762	2216839	1672208	2505491	3247023	1896100	6568858	2959877	2089650	3793338	2497138	2115091	2892468	2548362	982080	978804	1282472	714898	1103166	1951099	728777	480142	537331	477398	426351	496237	2238298
1-Methyladenosine	445099	1283822	1115781	819218	1105084	610200	340510	585173	980532	688691	689412	791774	1407774	1239128	813568	736845	721460	651567	715376	758506	825434	643957	693571	702205	494182	523976	504782	474890	775609	424883	562371	713813	407764	752819	1239758	1179463	917649	1224016	1051036	1713930	547351	805063	614071	806888	507906	728111	731545	616844	928418
2-Isopropylmalate	6552924	23600000	20200000	47200000	45300000	31600000	4810834	8546877	18000000	27700000	41000000	11200000	11500000	9358413	8607808	26800000	23000000	12900000	4904186	9905993	7017420	23600000	26200000	47100000	54300000	25900000	18400000	16500000	5825072	8378572	23800000	15500000	19000000	21500000	12600000	16200000	11400000	11400000	12500000	13500000	15600000	2427922	30600000	16900000	10000000	8599660	20700000	22500000	31000000
2-Hydroxy-2-methylsuccinate	22600000	45100000	31600000	35600000	20900000	34700000	30100000	26600000	39300000	54300000	34400000	63300000	13500000	34200000	29000000	25200000	28000000	12100000	44200000	31200000	25600000	23200000	33400000	23300000	27500000	24000000	25900000	18100000	19000000	22400000	14700000	23000000	20300000	12100000	27300000	19500000	33300000	15100000	22700000	28000000	26200000	25900000	29700000	49700000	26800000	44700000	21800000	35300000	36500000
Acetyllysine	3160168	3214059	4956608	2782685	1639202	2250162	4965252	2351523	5023006	5511540	3053750	5157274	2231664	4104275	3213237	3186981	2202577	3324984	13500000	13500000	10900000	7554150	4344394	6262268	5385522	7580392	11200000	12400000	7750238	7283156	6952334	7365120	9033198	8019798	8364344	8051646	3841740	2472664	3665768	3788583	3305604	7306808	1947541	5107791	4409367	5564980	2828534	3413342	4590394
Xylitol 5-phosphate	751334	1270634	975112	1298818	671879	451020	1113910	224765	962317	960361	957346	1149472	245319	1021714	708054	802232	379576	589311	686831	929950	942971	734739	821824	786222	831548	914370	872095	710516	686400	1057764	295780	787178	872337	511195	2646319	1192218	961238	837948	962261	1023093	1473620	503662	425367	801042	370375	782921	593068	485207	968282
Sulfolactate	12400000	16000000	15800000	15000000	10800000	8944041	10400000	5433854	15200000	21000000	13700000	14500000	11600000	13900000	11300000	12500000	6862082	11400000	12400000	8004536	12600000	8498261	11200000	8029504	9822897	8987263	15100000	12600000	9763928	7882862	6856058	10600000	10300000	11300000	13200000	11000000	20600000	16500000	15700000	14800000	19000000	4044935	11900000	10300000	6115514	10400000	11300000	10300000	20500000
S-Ribosyl-L-homocysteine	46344.3	146312	72471	112498	117212	70146.6	29273.2	39504.4	90391.7	136415	112897	95961.3	100421	86313.2	157657	149041	113452	96962.1	83401.9	105359	127376	112785	129867	96080.8	107707	156878	128134	88190	226397	155647	185907	197692	177894	145594	178838	260834	101735	149840	94644.4	84338.9	70001.9	96777	73069.3	75514.2	52870	64986.1	89720.5	89019	258054
Dopamine	100266	537249	182738	395238	302744	223127	33531.9	84184.7	127486	620215	908453	401045	449711	252856	775179	1278711	308712	582569	1993996	2375941	2039557	1280084	1425607	1310905	865667	2200687	1807460	535803	5396300	1799331	185915	539217	202051	3060293	3801355	2853165	191258	447107	265296	94450.9	192188	825077	209252	373945	134731	154245	299628	217660	1911890
Glucosamine phosphate	296158	710738	747600	427768	871649	347679	164284	251942	905999	493552	744058	388686	90556.5	546677	318648	494149	199360	216602	278767	374420	408655	430150	227829	272478	338238	500213	270978	496782	325142	270874	296508	180063	139844	334226	611448	601141	289010	381901	418899	727697	518424	326876	294197	213762	136507	116512	685196	207263	288080
N-Acetylglucosamine 1/6-phosphate	3992881	4245274	4781224	3343351	2826589	2830938	2990119	2549455	4899761	3631505	3294420	3786207	1488452	3493240	2327239	2793454	2495858	2119536	4101486	3618849	3310523	2778119	3159210	1860713	2881228	2941004	2288770	2804169	2796538	2414863	1928865	1381174	1646198	2003351	3233230	3004095	3642421	2822891	3986231	4178383	3939724	2855881	2715150	3503326	2770140	2735097	2545836	3057917	2444122
AICAR	19032.7	109663	30249.2	36125	66806.9	16661.6	22518.1	6991.38	53749.9	53762.1	149376	23394	4844.03	29382.8	36673.4	50567.7	30409.1	21978.9	31195	31645.2	77715.6	45675.4	38320.7	47982.4	42719.2	133778	49887.7	48383.7	24131.9	30867.8	26251.3	52457.6	40492.9	78301.4	150453	79061	21310.6	28503.3	32353.8	34599.1	63337.4	24520.7	38176.6	21080.4	9402.06	8735.84	38147.4	33146.6	31404.6
Sedoheptulose 1/7-phosphate	2060359	3800942	2271172	3417673	4579646	2331572	1823838	1331052	5224272	5388880	7164248	3099186	452492	1773026	1552210	2213342	1431674	1073636	1886268	2429174	2144878	2663117	2817876	3655177	3742343	4240722	4158987	2532348	1486585	2024595	1917997	2598224	1490539	5851932	5942728	4494098	1868449	1328259	1742184	1510108	2486369	1100844	2424428	2649381	1005301	982771	3204679	1665518	1144569
Deoxyinosine	661218	785398	863386	562953	560250	481449	1083032	765698	1696154	1505157	1366014	1974935	740572	679066	534917	657635	466284	677838	755176	787508	829227	703214	349498	342930	598976	721099	781250	629110	833589	1265272	422075	497869	534227	726783	503223	537619	1078019	881848	764536	1540915	899334	918020	1033951	1149690	1135308	1952575	1475096	1825708	764492
Homovanillic acid (HVA)	11900000	8086448	632899	7934524	19800000	4045409	120889	3387585	2726998	538704	732110	351655	9882356	7855864	13500000	8168078	3997484	3871583	138000000	170000000	131000000	131000000	144000000	154000000	137000000	170000000	172000000	138000000	190000000	166000000	125000000	167000000	171000000	160000000	185000000	173000000	1078800	11800000	9240232	1124010	1092356	116000000	8822106	624309	1200029	892061	2128969	1982330	1035130
5-Hydroxyindoleacetic acid (5-HIAA)	635624	1270557	707374	1120282	1053374	529655	316949	309145	1008335	774298	513091	374439	779850	668919	859968	1169994	902426	776323	1097261	1701682	1213248	713196	1288122	976194	691783	731239	519553	920472	1390117	1142549	934797	1118854	1676118	1089323	1142188	1144101	1251828	945430	937892	876174	996841	812582	378434	873350	299839	846023	441518	325744	1300118
Hydroxyphenylacetate	674452	1493819	792613	1405906	1402553	1700302	471386	616514	1134444	1396041	554335	707286	1933963	2205307	2507416	1996443	1495058	1492798	1170234	1065828	859891	612678	1302669	709547	506738	1464716	1647964	765592	2733251	1156160	568745	853046	1150336	1454662	790575	835645	908104	1416427	1419718	935152	1212497	859949	992078	837812	1115699	1671204	2528895	2517940	3058674
Abscisate	310559	657640	438034	849776	581062	684765	546803	444654	882979	725920	537166	610443	414896	530068	721264	760361	723563	616838	501075	595859	405124	610609	776294	674278	587316	711020	666158	572825	726773	671462	437110	527524	597986	655047	728620	681076	491719	418696	494066	411655	678351	375998	627279	745736	435828	812904	521506	506373	655642
GMP	173666	511886	236133	309478	279828	137360	266622	93976.3	338559	168700	178257	130058	136117	309184	530984	383444	330030	260399	274049	239770	272175	317367	459539	188091	211400	401045	664151	550619	458383	542420	339201	772409	753115	371910	639395	605591	177967	196330	255702	222377	359867	327745	196944	120394	106250	85644.8	123867	148646	480494
2-Dehydro-D-gluconate	743070	2649120	1046612	3114179	3008320	1665907	1163792	1183034	2240136	2501357	2276622	2986991	1333830	2078219	2248967	2673323	1779679	2160437	1442172	2029963	1479914	1977260	1524999	1682963	2285467	2266753	2046270	1406620	1729041	2050345	1186905	3497519	1564041	2830888	3370374	2854025	1846159	1908650	1864850	4319026	1583172	892219	1472149	1522026	1206310	1396971	1572380	1571907	2664643
3-Methylthiopropionate	2112279	3542587	2226548	2691462	1882639	2458921	1311084	1717374	1784135	2872154	1002443	2226975	4019893	5090904	2761439	1725800	1966751	2218886	848069	429846	537693	3618932	5425438	3536584	506036	460069	12600000	2103844	2985586	1046191	1069386	1222772	1979193	580742	475015	583750	3437264	1850202	2252314	2345382	7177716	1017274	2470558	1657013	1889355	2986541	1403316	2662566	4823840
Jasmonate	5010526	5047356	5505716	4783824	5818262	5676726	5938260	4695027	5293902	4930856	4987504	4568992	4360823	4197656	4972314	4631694	4782578	4183697	3683444	3737151	3503601	4461174	4155677	3969989	4078961	3459690	2769161	3828030	4224168	3911114	4704142	3197922	3950944	2862388	2719674	3765770	4997866	3923828	4682096	4473084	4841886	4302290	4778262	4891610	5632868	4729320	4919820	4981434	4031807
Indole	22502.2	52711.7	34297.8	40170.9	35502.9	36162.9	14196.4	20500	58960.2	54696.6	40226.5	46637.4	125150	54042.7	52555.2	57102.1	40960.1	52971	75203.9	70617.9	51710.1	39534.5	48700.8	36289.8	49992.4	55428.9	66917.1	33199.2	54391.8	51286.8	35635	70031.5	53845.8	69832.8	77294.1	93703.9	39698.9	42681	47487	33175.4	47307.2	51177	39145.3	41120.6	41714.8	39668	42448.6	60688.7	63447.2
Bis-(3-_5-)-cyclic diGMP	106724	227505	150970	152721	87735.1	84821.6	122729	70700.2	254971	239314	174665	117242	140136	206145	191544	222889	113629	131152	375554	350109	389218	195335	263786	287802	170658	340241	689552	273426	632706	463770	158079	397718	339912	383137	609051	510875	174056	181050	135980	165265	175276	209645	120755	119712	117312	44855.7	79304.8	124783	274262
Homocysteic acid	475623	988451	441821	562463	724244	374977	238811	312374	322046	455856	1615374	412332	992779	587273	527817	1172660	758022	835117	3978946	5626706	5606740	4532555	3765027	4195228	5609244	5184258	6161868	5601616	3600717	4001862	3474134	2905184	4535968	5351775	4789479	4661194	455403	947618	969333	414526	504204	4107951	901282	476001	381999	339412	999829	671681	1053260
DHPS	6106630	5540998	2401656	8114110	8349396	4674556	3517823	3240351	2848203	4510730	3087352	5383326	1707830	4201450	2821952	4625194	2905120	2979406	13700000	23300000	22800000	20300000	20400000	30200000	43600000	44500000	24500000	24300000	17800000	27100000	27000000	20200000	14800000	2380887	3192364	22600000	3061514	3923645	4756298	5586086	5371870	20000000	4146902	5081788	3926686	1656625	3077809	1165926	2915995
Creatinol-O-phosphate	2769.24	3368.12	5771.42	3193.4	1303.95	9149	3647.71	7182.68	4761.76	12131.4	1114.11	26688.6	2522.21	15668.7	1800.71	1975.23	10334.9	4298.15	14455.8	1925.61	8979.2	8580.47	4421.22	1080.21	2972.99	2001.61	8187.5	1305.02	1079.3	5120.79	1451.16	7966.33	0	5753.65	4404.99	3707.79	10300.6	7650.74	4909.42	18117.9	5080.7	24664.2	8448.21	12317.9	4501.95	48197.3	5743.9	22652.4	3440.57
Dipicolinate	692379	1190150	1071428	1294289	1186623	1239318	740001	1451614	901705	934753	1507122	1617855	2016222	1225736	1237981	1412781	1170594	1425645	1389337	1378722	1915445	1313219	1582256	1395492	1595305	1721019	2510194	1009586	1016500	1385329	992410	1773726	1045462	1971252	1770317	1510089	1091156	1146518	1003334	1309969	1301893	1161754	1948821	1637637	1287189	2355355	1673786	2018299	2018738
3-Hydroxyisovaleric acid	1473555	1545569	465136	7945218	13400000	1577703	537953	1154808	1083523	2412940	3070585	671793	2338126	1805271	38000000	34500000	22800000	17800000	13700000	30600000	18100000	25100000	39900000	58700000	30800000	28200000	16300000	11700000	29500000	17900000	17200000	70100000	43800000	39400000	34300000	37100000	557294	2557837	1609215	518482	870823	12000000	1888596	1412172	767292	3212000	2702864	1730240	5606178
Hydroxyisocaproic acid	1728693	2389621	362702	10900000	17600000	1134575	342328	1141527	961204	2701028	5748462	596996	4952981	3345170	107000000	71100000	28100000	19700000	32000000	31600000	24700000	33600000	49600000	45500000	24500000	36800000	44500000	22000000	110000000	39300000	72500000	174000000	96000000	52700000	96900000	104000000	688841	9645045	4494210	566143	1121858	24300000	2679738	894585	1275146	2375652	4101789	1952462	5381704
Phenyllactic acid	39200000	72100000	3053426	80000000	124000000	68900000	828855	37500000	15800000	13000000	24700000	3448576	143000000	69000000	146000000	79800000	48900000	44100000	383000000	593000000	452000000	451000000	789000000	694000000	447000000	507000000	575000000	474000000	755000000	573000000	548000000	734000000	687000000	705000000	786000000	715000000	8580220	185000000	81600000	6036864	3658967	367000000	108000000	9408989	13900000	7066058	20400000	10900000	21600000
3-Methylphenylacetic acid	18400000	294000000	45500000	301000000	219000000	210000000	21800000	103000000	109000000	232000000	117000000	74200000	287000000	195000000	359000000	323000000	218000000	213000000	814412	852546	948161	1121067	1438306	1161231	599638	1121653	963951	570730	2727219	1539141	1667976	2148500	3213195	2523005	2007352	2420404	59200000	219000000	158000000	49700000	82900000	806302	202000000	184000000	129000000	48700000	170000000	166000000	282000000
N-Acetylglutamine	3266418	4873308	4134331	2437216	4290136	2842703	3879158	4121860	10100000	12600000	4358836	8385100	4550018	3694774	7192302	6596640	2667305	5124704	6730672	5013896	4863889	3040913	3837701	3642320	3547479	7575136	11000000	5680594	13000000	4152025	1595014	6704318	7094318	5121064	3948225	3522446	7077038	7021030	3911902	5351100	6122426	2914985	2627136	6784690	6028004	10900000	7701080	6851140	11000000
Octulose 8/1P	183336	313855	282999	326217	354687	176351	187370	99926.6	484932	514795	554351	271098	88253.2	220150	170447	240687	161068	156242	190573	275462	244476	278768	321671	392210	370853	438647	488728	289515	231460	348191	175982	289907	170269	511802	460622	523009	190057	196128	186130	177635	323395	132936	283417	237790	101172	90815.8	306343	168751	231963
Pikatropin	488354	379354	499170	234547	207698	272176	375735	283453	396753	210104	244335	386678	1201520	448716	545065	407632	199622	481432	841854	842695	1096396	603895	423563	469163	660327	826861	1078749	1365304	1002957	899529	794059	718162	1301983	645125	436680	708865	809367	620195	638210	769131	523654	1088821	193288	227254	502790	260537	377054	512965	581254
[truncated: 97 more columns]
