# Supplementary material for: Differential Sensitivity to Plasmodium yoelii Infection in C57BL/6 Mice Impacts Gut-Liver Axis Homeostasis
Source: Sci Rep. 2019 Mar 5;9:3472. doi: 10.1038/s41598-019-40266-6 (PMC6401097; doi:10.1038/s41598-019-40266-6)
Supplement: Supplementary file 4 — Supplementary Table 3 [file 41598_2019_40266_MOESM4_ESM.xlsx]

## Sheet: Sheet1
Supplementary Table 3
	JED17CRDay0	JED17CRDay0	JED17CRDay0	JED17CRDay7	JED17CRDay7	JED17CRDay7	JED17CRDay14	JED17CRDay14	JED17CRDay14	JED17CRDay21	JED17CRDay21	JED17CRDay21	JED17CRDay28	JED17CRDay28	JED17CRDay28	JED17CRDay60	JED17CRDay60	JED17CRDay60	JED17TACDay0	JED17TACDay0	JED17TACDay0	JED17TACDay7	JED17TACDay7	JED17TACDay7	JED17TACDay14	JED17TACDay14	JED17TACDay14	JEDTACDay21	JEDTACDay21	JEDTACDay21	JED17TACDay28	JED17TACDay28	JED17TACDay28	JED17TACDay60	JED17TACDay60	JED17TACDay60	JED18CRDay0	JED18CRDay0	JED18CRDay0	JED18CRDay7	JED18CRDay7	JED18CRDay7	JED18CRDay14	JED18CRDay14	JED18CRDay14	JED18CRDay21	JED18CRDay21	JED18CRDay21	JED18CRDay28
Known	145	146	147	148	149	150	151	152	153	154	155	156	157	158	159	160	161	162	163	164	165	166	167	168	169	170	171	172	173	174	175	176	177	178	179	180	181	182	183	184	185	186	187	188	189	190	191	192	193
NAD+	0	999.218	1934.65	0	0	0	11280.8	932.643	6523.53	1881.14	9203.76	4080.84	0	0	0	0	8539.4	0	0	0	0	0	0	887.875	3583.02	532.232	956.774	1339.44	1005.76	2744.49	0	0	1710.8	758.361	0	0	0	0	0	0	0	0	7964.95	4832.02	7818.19	4662.16	2970.76	1509.61	0
FAD	0	0	41199.1	0	41798.7	180054	0	56501.3	34362.7	260756	0	69647.7	0	15919.3	15243.9	76996.1	0	33310.1	66779.6	0	3346.74	0	32275.5	0	30329.3	140459	39184.4	20835.3	56466.4	65855.6	93449.8	29954.9	41666.1	45921.3	12633.6	28185.2	16585	49251.2	14193.9	47749.3	26454.5	43486.4	55430.5	124440	58292.5	13743.1	36548.2	41881	23906.7
AMP/dGMP	3757.96	45142.4	16032	4101.76	4892.69	6562.65	43488.2	5680.66	44821.5	3897.73	44416.8	12368.4	1763.72	11837	4820.46	6908.59	274428	1591.66	2695.53	4251.03	1285.58	16762.8	4429.17	7133.06	105973	12155.4	7232.87	7356.74	8143.98	4889.68	3303.66	3961.15	8980.05	4584.38	1844.67	2939.9	4418.32	633.495	3217.57	3068.92	8177.17	10662.1	318168	20094.9	50858.3	45300.9	9849.18	7047.96	1900.04
S-Adenosyl-L-homocysteine	6653	3289.06	4643.49	2861.54	4675.82	10395.2	11080.9	21278.3	23472.2	10961	17213.1	13674.9	3498.94	13231	12153.2	9164.85	5941.81	4507.15	6403.99	1726.62	2894.01	1655.14	5597.69	11256.5	9985.33	7191.52	3423.43	8784.75	8358.43	5812.76	8438.02	4155.7	8948.5	5866.95	4401.71	14605	5011.32	7274.45	7668.05	6170.92	15524.8	10260.8	35027.4	54489.2	26663.2	26524.8	23258.8	17854.2	4274.97
Pyruvate	30509760	32115860	17302390	23914330	21545210	17684230	34270630	46874130	45198000	18345480	31909420	32823360	20962500	34251100	26862970	14005220	21561790	16657530	14826760	22623330	18046430	25543390	27857180	33926230	30647410	20443330	33427540	31454960	15212360	15935340	11472940	9973311	17224490	11827220	27220770	25789700	30704100	14528850	27942440	14527290	37467090	30085300	27690810	20492660	26052120	19147450	40117320	50481760	12241280
Glutamate	1879575	1558618	1908171	2815138	3042257	1819819	6353788	5635922	9803088	2796839	4637776	2566676	1179073	2673892	2072080	1484573	1562188	1321054	1465474	1593194	1200160	2554988	2804939	2643939	5197426	2135782	2713027	3149630	1729776	1495515	1166834	1446359	1454680	1127164	1476920	1824050	1834437	1218307	2449401	2376854	4750793	2770966	11628260	6162804	5357892	5095489	6105714	5132740	1344933
2-Oxoglutaric acid	5782216	7027768	15463140	1541285	2367832	3780823	4694618	5282533	3208665	4988456	2187313	2257125	3819219	7271502	4424890	4702882	3884451	4832942	5670912	2156276	4609285	1632113	1869010	2372782	2574522	4478670	4525016	3561819	6696938	4022760	4364672	5618550	6231550	6919130	4062513	5842318	4257108	3780274	7386402	1761409	4668890	4145439	1979236	3528416	4231372	581842	1429455	3869227	3969508
UDP-glucose	1686.84	3783.35	6702.59	1701.8	922.145	14786.6	81584.9	32870.6	94138.7	31576.8	28467.2	40363.7	0	3191.7	1818.89	5544.79	28669	1326.09	1339.66	0	0	0	1044.74	1432.87	64091	2739.95	11170.4	1123.01	0	4411.77	2986.43	0	1149.98	3374.82	0	0	3311.84	1740.64	5136.18	935.632	1343.87	0	107211	83779.7	168001	23919.2	56674.2	32793.8	750.999
Alanine/Sarcosine	1583342	2046798	1124897	2405036	2021170	1469461	10212990	10722000	11944000	4289292	9124148	6931460	1254369	2432794	2272316	1126924	1431760	712828	1283560	1571022	947796	2182056	2262015	2153295	4307688	1331833	1868214	2141192	1319006	1179159	1132563	912059	1293285	1643620	1580771	2134385	1532440	1148992	1980911	1601941	2788899	1926955	8681707	9124405	3691434	43190780	14674700	11340520	1129504
Succinate/Methylmalonate	12268060	11247090	9315349	3905845	6246164	7999838	30682100	27329930	30700260	17248940	21919920	13937140	6150428	13887240	11067470	7637546	9219861	7577696	7303126	4994218	6503956	5827768	8614251	12059460	24404140	7205516	12277730	15764050	6936010	6228498	7974046	9580344	9422623	8861392	8528656	21548870	10505560	5845696	13728940	6525234	17348620	12211160	34304520	24752270	19167280	42394850	28186120	20245990	6777310
UDP-N-acetylglucosamine	16083.3	28172.8	26467.6	12255.9	5691.34	43648.7	62168.8	34503.9	78574	27212.3	37723.4	27815.2	1633.08	26818.7	25618.3	24025.6	60525.9	8161.6	6125.12	4201.15	1137.4	2730.38	7167.31	3521.3	56498.9	14800.9	8496.85	8749.25	9272.47	8157.47	8409.43	6237.33	11729.6	2771.05	1898.01	12376	14738.5	5016.18	21008.2	5560.78	10263.8	5439.42	54703.6	60161.2	121425	39811.9	75618	36531.4	1210.11
Lysine	591009	667699	422638	441317	526216	406904	619570	564945	631853	554651	525209	657663	457433	664718	491209	530060	372253	398699	494941	563234	325796	400187	643486	604908	408574	295784	430545	505655	368758	410514	564721	479685	621037	663400	492126	656123	695410	381285	587346	459906	487378	479247	563708	581434	460354	2594841	509579	562223	380591
Aspartate	2755513	2004385	2632860	3744359	4860004	3958136	16360350	20022030	22444460	14279350	18504250	15131310	1513019	5163294	3554147	3000430	1990919	1786161	2639586	2330875	1411716	3505441	4709506	4630338	16360910	5786096	6501824	5401966	3536910	3174042	2106719	1884851	3447450	1867721	1651887	2557338	2622785	2005315	3016278	3720380	6683498	5470920	25997360	18991510	14887340	17242460	18990190	16288260	1791139
Glutathione	76281.4	76984.2	90647.5	104936	203732	80774.1	158910	81935.1	124471	33480	66238.3	51975.8	65917.2	137254	94729	95690.3	86747	94629.8	68424.3	50153.9	41806.5	44450.8	67586.8	52216.9	80152.6	61079.8	139229	139939	81132.3	77937.3	61554.6	87645.6	87474.7	74711.5	72630.6	137687	113282	79298.7	90404.3	131294	187407	112243	76178.9	69432.8	88909.8	96381.2	48320.4	66737.8	70644.8
CMP	22305.6	17836.3	15958.6	19474.8	12577.3	28736.5	49118.3	26936.3	88080.9	11745.5	29666.9	21989.9	10947.8	41969.3	44043.1	18855.2	45896.4	11230.5	8058.4	9823.03	3994.83	14418.9	20277.1	29718.2	66947.5	22317.1	31723.7	36298.2	12046.2	15289.8	7675.07	13969.6	18382	6936.65	8840.19	19928.1	23443.3	9503.77	23376.2	12501.8	33027.8	17420.9	60774.6	30248.2	96278.4	59763.9	45728.1	24344.3	8001.14
Arginine	885370	1042331	1097648	663973	903402	852582	502404	623158	783201	1383524	906496	939130	644030	1164040	1040618	941209	724251	784204	949563	868036	508899	579570	907650	870784	747280	929689	795130	1006824	880037	848582	970570	825402	1215734	1388950	824082	1719919	955892	629581	1041627	738407	733558	962078	858786	711185	787233	713522	756973	777102	695794
Glutamine	24450140	30302790	22589330	26554980	22703310	24263280	15182110	17799110	26775500	29064620	28000840	17257390	16029460	25737950	20989870	15771720	24264810	13953520	15316970	14576760	14640750	24652360	25767760	23888900	11338380	19524990	22706960	21495370	18181770	14588300	14022000	14827360	18279000	17057640	27790650	25683890	21242730	16035250	24868400	16702190	28367220	24690690	29729730	15519490	16438000	46755780	25584490	29107310	9077116
Serine	3727471	5147774	2284128	4754598	3248139	3427109	1051051	746141	2295626	1858524	2853742	1294724	2710352	4949597	4231637	1597861	2364533	1253431	1730585	2337902	1926031	3655126	4651822	3859628	1258694	1108051	1397766	2099195	2090774	1420162	1424216	1490833	1840655	2164828	4122260	2889906	2845527	1745695	3421498	1916668	4586121	3515570	1432286	770314	1191392	7159972	2309310	2336874	1587448
Thiamine pyrophosphate	1104.35	14684.8	936.277	6963.58	5201.49	12182.8	0	941.273	0	141442	40872.6	60661.1	0	40024	10796.4	12962	9852.8	776.071	35203.6	19306.5	4631.7	7662.08	17585.5	1559.4	57494.9	161425	40134.2	67226.3	25110.4	37539.8	7788.92	12201.9	1063.83	95987.4	17293.4	295090	18703.9	14076.2	42316.8	15899.1	878.989	27505.5	24239.4	15537.8	18630.9	40547.9	132713	10713.8	14435.8
L-Methionine	2615445	3394306	3112438	2977311	2686338	2490279	2404462	3351061	5886218	5487728	4457324	3407813	2753732	5582969	4147117	2507400	2998763	1726636	1963333	2669793	1768440	3371857	4747022	4646008	3872391	3561468	4018828	3624717	2769096	1894946	2109958	2046763	2981285	2953409	3333671	3998665	3374341	1734032	3558248	2270746	3104885	3270724	3310699	2264102	2898553	17173410	4355164	4135516	1872386
Ornithine	123209	180041	175488	153472	145749	113703	125372	185604	197331	360649	271710	269026	119467	228119	183040	169635	154837	161010	161617	183573	73814.4	155560	217902	213648	231645	186901	204002	228103	149860	137256	120690	125517	228591	247177	161221	357399	169224	116192	187602	124967	142384	324019	243291	148543	162332	938241	274942	246729	120522
Tryptophan	23948130	25908040	17660490	15552080	13844750	24739420	18915700	13608060	22469380	21159800	13652680	14807380	14285750	28151660	19711810	17201660	11502300	16012940	20344580	15540530	16948380	13690980	21121720	17125110	15724960	22346060	16131070	21969280	23770680	18280930	18755490	17450930	25310730	23362900	23883700	25995830	19251760	18536150	25201140	11376560	22815420	15096680	15015200	18371960	13329150	15764310	18112950	19819090	10804540
Phenylalanine	11682890	15588270	15737910	18984460	20926550	22135730	28686670	33755900	26388330	39996910	24291290	31634470	9051163	19348590	13716090	12514200	11222700	9086295	11183700	9155951	6181386	15870980	21722020	18187140	17344230	12920940	16800460	9305233	14054120	9480685	12258920	11022740	14531020	14423460	15179840	21116910	13332190	10587550	15514640	13874920	23594060	16979790	14561150	23239690	15878840	45084760	26382610	20365880	7674050
Tyrosine	14274680	23113270	34299510	11884890	28931940	25449490	27479320	38850290	26374030	54295960	27411170	45637680	12155220	37610600	28633990	25212230	14758520	23373690	21344420	12823860	11534550	13528100	25912650	20897480	28281920	29331670	25411410	20917690	25627030	16689290	18686340	18189200	30028630	29132100	21648730	38055150	19121600	15691180	28952570	20596740	25743100	27787680	24678500	35113670	24529670	151494600	35513920	30001650	16584330
Glucose 6-phosphate	321680	223152	175778	259145	239458	254722	444908	604668	675413	318516	365421	435940	94137.2	352007	241219	176886	131811	152928	154912	192233	110539	285569	342317	511693	554164	212007	233970	564849	232054	176945	161492	184632	370257	133912	157888	181171	250754	191213	353473	211585	587329	296438	520643	583731	736164	1898266	595128	346226	118272
Trehalose/Sucrose/Cellobiose	98446	119341	36317.5	61362.8	71604.3	78276	13690.5	22878.3	22004.3	39548.8	41077.2	40742	57089.1	121362	72053	43648.8	58583.3	40129.8	42553.2	44067.8	67167.4	44821.6	82752.3	132911	68082.9	55064.9	36791	51309.8	57407.6	45074.3	30107.2	60511.7	68743	61377	100598	84845.3	84833.9	56032.1	106746	42626	121406	79959.1	22558.3	16600.2	30448.8	75571.5	19534.2	40287.9	47981.6
sn-Glycerol 3-phosphate	1446628	1374685	817076	2606317	1891266	1199298	12106660	8175972	14298880	2864258	8488947	3393905	2313971	3766027	2226321	1067157	1408049	863208	1128841	1588496	1265527	3581970	3215426	2612010	13543420	1640690	2999266	3950904	1753749	1350636	1585026	1626481	1700035	1044587	1196624	1548472	1919546	861577	1902169	2735435	5856494	2679431	15984300	7535298	6636234	6227806	11573280	8532150	1601388
Cysteine	3577.05	8020.24	46774.8	14687.9	22936.8	15046.8	34458.5	18021.7	32358.3	10847.6	34326.1	20804	24993	25224	33239.6	55850.8	43996.1	44242.1	49076.2	9475.42	18252.7	5117.95	20835.9	6425.28	10087.9	7286.15	15306.7	22763.8	21417.9	40968.2	34502.2	40566.5	60229.9	36646.5	30142.8	42201.4	28087.3	41274	33358.6	51466.9	26904.9	16774.2	50474.6	33853.7	39562.2	231060	13187.9	18024.5	29631.8
UMP	3594.53	19016.4	23631.5	2309.34	3356.75	9213.14	59231.1	24180.3	123632	6038.16	27555.9	20875.5	2357.21	7937.7	19714.8	5500.84	117030	1872.22	1745.74	1405.53	762.218	1225.41	943.554	3623.76	80832.6	8529.06	15550	6105.04	3221.89	4671.12	798.854	2790.72	4912.91	1597.49	993.796	1376.42	4141.68	799.028	6586.68	4255.29	4517.02	3123.22	144806	40115.3	137872	46051.3	34321.4	20624.2	1220.3
Uracil	252254	188498	464897	564062	1028799	701585	2075278	2567544	2166036	2774646	3272380	1544445	443562	1026374	496674	508004	364566	344034	414235	385155	224753	949377	1149735	1381761	2795289	1188347	1114929	1187810	435498	411262	507443	606062	617578	358263	389924	700060	429324	305735	423625	816599	1741542	987680	2458418	1914038	2748401	5153956	2375555	1828852	527723
Glycerone phosphate	417901	204701	182702	954017	766234	460238	952021	2562607	3933691	767834	1511910	1000780	288111	1223004	632414	602701	953643	578522	213277	287898	140343	884324	1125379	1019589	1723144	250561	460860	1036210	655863	379966	546336	808635	1129099	415192	317884	530473	710026	240242	507153	878366	1865151	1121164	2302100	1632283	2122501	1074049	1728199	1592782	350420
Ribose phosphate	186715	64417	56569.8	302188	199233	156712	1157527	1328123	1225192	444503	736443	716325	30187.5	397573	210873	45748.2	283620	90167.4	14658.9	83784.1	3191.42	277823	325262	452469	764481	138883	194844	349303	161007	45755.4	46533.2	123151	273568	23923.8	79992.9	306972	159498	20062.3	122600	52112.6	578983	225323	674887	582341	743261	708706	808243	837911	8791.08
Biotin	5638.42	3803.28	16499	2075.15	1491.82	6638.24	4125.43	15614.4	0	842.394	1141.69	2253.22	15396.1	14370.1	3690.86	8601.03	6952.71	17490.3	3145.13	0	0	6651.05	3468.27	1247.44	0	1561.15	0	2947.85	1986.99	2041.74	9969.82	9980.01	13833.8	1612.34	2286.85	3318.78	2603.95	708.22	3363.46	3370.04	8191.65	8048.11	2607.3	9626.7	1290.93	57700.4	3016.49	5957.22	5888.23
Fumarate	270025	348002	651255	99535	167725	316426	459343	937497	492549	805576	389197	330812	297551	522906	339562	462396	286507	285431	364688	191468	263544	146130	176159	196940	428388	305469	260209	412105	453558	238635	432364	476895	471177	464396	210000	390064	290075	271002	367697	175682	483164	266180	802983	1213001	532967	342882	440120	375185	333046
Leucine/Isoleucine	18745980	27346370	12457620	33832650	14033970	15394940	73575300	23545660	54089540	20860500	50449160	43436530	22790050	25795850	24690020	14250240	24516640	10873140	9769589	18003540	5979096	32094690	22243030	35458080	35053670	15226680	22179630	16992330	9366039	8536684	11318240	13186700	14879570	18921870	22393140	27016840	16977570	9629557	13013880	10545140	42635880	28846500	14728600	19620720	15965760	182134900	36929630	38455610	9568609
Glutathione disulfide	1538487	1187782	1729760	2594370	3687501	4299688	5388132	4042945	5286114	1747280	2144290	2003466	963613	3133502	2089206	1958609	1921524	1611509	1461101	1211506	578487	1637269	2155377	1988767	5616356	3014938	3619323	2871701	2859465	1888765	1559322	1482574	2385229	1060924	1068367	2003412	1631553	1380931	1710713	2456145	4926400	3298919	7404856	7209532	6866238	1903344	3030489	2856651	1461776
IMP	0	1089.07	3170.41	1977.56	0	1217.43	13443.9	1150.91	8806.17	0	983.957	0	0	0	13479.8	639.852	94824.2	0	0	0	0	818.931	0	827.032	7748.35	485.53	0	0	432.851	499.038	0	460.641	0	0	641.261	0	839.94	0	1239.52	0	0	0	27179.8	9594.29	55356.7	0	788.294	0	0
Histidine	1060142	1335838	1875237	2506466	3050685	1473368	3817810	3084609	4299762	4380621	3345856	4700782	908898	1981416	1578753	1214127	1052151	1090065	1059645	938913	552419	2133595	2384502	2205155	3445827	444062	2214431	740722	1268882	784747	963304	1284177	1464832	1430622	1770546	1895074	1466388	1125996	1468321	1970069	3092889	2626143	3920452	4227294	2633013	9139771	3472403	3024978	1090638
myo-Inositol	1398606	1258628	366391	1132896	893950	517958	1392916	2349054	4545530	939894	2445270	2462411	1279951	1129062	1072106	909472	994497	498623	538992	1402423	1432343	1059990	1068017	1275671	4122359	395087	886551	1358708	411617	562543	1125408	407050	867786	436798	990053	1105122	1021950	378016	915489	445959	1626740	2415554	4089607	2263120	3551514	2593027	2634428	2101705	647188
N-Acetylglucosamine	2868.32	1367.37	6969.67	1046.6	2516.64	6837.09	74288.5	53287.8	93036.6	153507	25414.1	335446	3467.67	3275.82	3324.64	829.361	3443.94	1842.31	2653.25	2301.74	1487.93	3442.8	1254.27	2567.05	287590	128522	169465	2313.57	3713.55	5757.2	1236.69	2448.09	4864.77	5034.57	2650.52	1805.36	3070.09	2200.64	1762.57	7123.27	4061.98	26558	192226	243532	360286	130523	32418.7	111755	2541.78
2-Oxoisovalerate	5598190	4831648	6877506	3946272	3457055	3777589	4382716	5734076	3998094	2288042	3152319	3634611	5239729	5356272	4701108	3428898	4164758	3201531	2276166	2569134	2230416	3804997	5326318	4797698	891678	1700583	1954046	3650516	1988107	2372214	4027956	3263091	3624144	1889096	4296764	4570029	5524288	2632805	5100020	2356125	6338206	2668630	1128363	2525427	2596079	4320946	3046868	5129304	1888131
Proline	715652	1700836	1214487	1696814	1542058	1395545	5457422	7356548	7374482	7491508	7896624	6404526	866658	1944833	1768026	1129160	1219552	657867	1143529	1205656	631385	1282966	2090315	1450680	5785924	1938038	3340955	1666153	1158752	877796	663301	902140	1203352	1681757	1366955	2264159	1190973	772749	1390060	1275924	1608789	1700224	8588358	5559588	2705990	25187460	12816700	6949990	955794
Malate	28627530	36283670	42340910	7505160	16607270	16852730	78600920	81510760	69156830	35123890	54010740	42590170	24381070	42802680	30719830	24461250	25088840	25100440	24291630	13030960	14894970	9948152	11303080	14592120	45567080	19119580	24848640	37190440	27113100	18465580	23947200	31041070	32869230	32260600	13034760	39237680	23630450	18077490	29518610	14374590	49940820	26060460	55236240	60540360	49226110	55700100	56350320	61920500	29558550
Asparagine	3443915	4696716	3620483	3803702	2942632	3166217	3022749	3080610	5152542	4988982	4370850	4012482	2260208	4274609	3379115	1994821	2136497	1412231	2523225	2484850	1977801	3256838	4369246	4289850	2529733	2752864	3555685	3731782	2616308	2253924	1865958	1844059	2911927	3012698	3353254	3070539	2965205	1865863	3369521	2821761	4723178	3514012	6720782	3030209	2781351	18466000	4630530	5325270	1584434
Homocysteine	49942.1	75109.7	54184	60912.3	42580	41472.9	162946	162044	104699	58018.7	125347	75506.6	86659.3	86870	49408.7	31703.6	71473.9	33984.7	44520.5	32992.3	33513.1	74498.8	58199.8	91107.2	70986	54754.4	75148.5	108019	37547.7	35881.7	52854.4	32658	59726.3	36200.4	42506.1	49021.8	118978	20803.6	85231.8	46388.2	86168	65274.2	81763.5	61181.7	84435.2	210478	142183	137664	24660.3
Hydroxybenzoate	42986.3	81759.8	74929.3	52834	31989.8	95427.9	24807.7	57839.8	44057.8	80028.6	59465.6	46777.8	44677.4	77005.6	80653.3	55267.1	59686.4	29568.3	54300.4	55766.1	39539.9	58497.3	87842.1	75424.8	118950	111556	67274.2	57788.6	88626.8	41061.7	42898.9	66163.5	76851.5	68287.9	51664.8	109636	49349.4	44254.8	60325.6	25925.7	74921.2	39772.3	23528.7	55236.3	33885.3	54329.5	52548.4	98082.7	55213.6
Citrate/isocitrate	30768520	39646110	40273740	21746280	33502650	41504720	55737760	54223040	51074750	45178130	41002990	91720980	28268810	41157040	33528200	14961690	33554740	29616890	34465120	20320910	30297430	23588090	30339550	34930880	57443170	59953570	54599250	33203770	44427570	35409820	9084115	34045470	60549860	36793260	32566110	36622440	34853790	33536890	32184290	30294580	38909590	46413380	54642580	124453600	76881260	51414320	75262890	86920120	28570530
Acetoacetate	1036792	602226	1635134	391822	1073683	1204729	1168374	3630450	286164	416582	330600	1518181	518902	483706	564437	680488	525586	995374	568993	288852	505676	551232	678433	702342	237174	191423	295046	321584	489880	622319	611173	628805	917409	570424	654324	511118	662084	853641	737915	494430	1248179	989681	332237	1244657	824997	649031	719317	1031824	379638
Phenylpyruvate	104173	153886	78954.5	131110	179256	240510	375083	99765	208316	264180	138138	414981	32668.6	121468	87859.2	101180	59190.1	70105.6	74742	69115.8	47912.3	74183.5	129895	87765.6	308779	160658	161870	54949.2	73932	55063.2	70231.5	72336.8	79507.2	179129	112178	271060	99364.6	125043	131988	126839	242902	258824	147816	220866	123085	328863	321200	253087	51082.9
Carbamoyl phosphate	8297.08	6668.76	11802.6	3677.76	4969.49	27057.6	3207.1	3171.25	2013.86	5699.53	5024.41	4768.62	2199.68	6128.03	4625.56	3308.41	2345.78	4124.6	1208.42	1144.91	3162.58	2547.53	2648.19	5450.53	4517.36	1516.7	1925.21	1702.91	3828.79	1418.82	4137.78	5503.6	7148.5	1600.54	5135.13	4565.56	1774.54	977.156	7448.56	2602.5	6724.16	3904.09	2579.7	757.256	4253.13	6681.35	2545.71	2416.95	3277.87
Thymine	21967.5	26059.4	12402.6	26568.6	19104.5	23384.9	95775.3	102325	101524	62123.3	127548	30730.1	23308.2	41915.7	18678.5	14628.1	21410	10979.4	11967.2	16124.9	9555.08	41539.6	66596.3	70340.8	122900	62200	73563.9	56433.8	16292.4	15087.8	15440.5	16496.9	21368	12188.8	19043.5	32629.6	19434.2	7827.21	21888.7	14589.6	38169.1	19324.5	70295.9	53785.4	77436.9	252335	88644.6	68921.7	11946.8
Valine	4355088	7480602	5089597	8547890	7525860	7454014	18270310	12504900	14120130	9132527	12515980	9822325	6386568	12167620	8968201	5545410	5770786	4866948	4402144	5161438	2933305	7838558	9727459	7950478	7486920	6502642	7655714	6080836	4908706	4215224	4544636	4956048	6500630	6643728	8008936	12515990	5743984	4617266	6731948	5654194	10692950	7036954	9506359	9732095	5834428	49842240	12175450	12419180	4450212
Lactate	188239200	136955600	74592330	135564000	154374500	87703860	382523400	504094800	630384400	284458600	471860900	336355100	132230400	187878700	167708700	157320400	125415900	105269500	106096600	127226200	196459300	143489600	164468300	188202600	323245200	86923320	150281900	180720300	105495500	124893700	195400100	84230210	115262200	98978690	152575400	209273100	174059200	81300940	161381100	100240700	267143300	131912200	325936000	228027400	254109800	405802100	510702000	446576100	100074100
2_3-Dihydroxybenzoate	4770032	8840631	10113490	9717361	7971560	20532350	2734119	11727300	5469238	29641650	9053109	12558960	12098190	11444580	12394540	20708410	8552857	6944504	2326473	1675289	739544	1573440	2909866	1584993	6712688	12543980	4989058	705217	2941169	1611406	3401043	3205758	2634128	3798696	1931862	2792634	4417560	11803340	5119022	3516492	5839318	10121820	15529190	28739930	7283032	21854590	12693030	13953230	11589850
3-Phosphoglycerate	326003	210971	434498	530421	557976	997374	1139834	753248	1443013	693132	498477	852410	190747	742329	490947	870880	864046	935026	444599	460311	214450	440248	947911	926594	1221951	446673	603400	1339862	980981	807267	630958	645802	1275635	564752	293116	887478	693176	519826	550120	1030056	1022641	689590	1278544	986572	1463452	530613	788142	651754	416504
Gluconolactone	167577	170029	74771.7	219270	132248	114530	72534.5	183251	81836.7	238504	223399	164065	77093.2	186501	142203	60438.7	106508	72857.5	142571	125365	116489	159118	219726	192976	163331	198753	163240	129218	164935	108449	95704.2	110028	94118.6	119936	170862	263314	178427	137337	205195	71824.8	195908	111666	163760	129388	93412.9	496658	271732	201166	76343.8
Thymidine	11506	14976.4	212167	8036.92	67693.5	470230	85814.5	210214	121742	1100296	59778.9	182744	25966.8	92165	36137.3	300568	10623	128996	470841	13914.6	59607.9	7651.72	54129.2	27245.8	788038	709644	193177	137348	516311	830225	377294	156433	383627	382295	23102.4	73502.3	42906.6	339318	63117.8	353418	27850.7	242628	1293944	991129	767143	48406.3	85782.1	77787.6	224246
Adenosine 5--phosphosulfate	29815.5	68456.3	25084.5	30864.7	14863.2	11558.4	1713.02	9507.4	12884.3	18093.9	45766.6	18056.9	65577.1	42845.4	48331.6	1825.21	48496	22101.3	15435.6	24196.7	11629.9	14197.8	18059.6	10617.5	6587.76	3886.53	5236.04	14824.7	26811.1	7846.12	1739.52	21430.7	28804.8	12133	18225	31094.1	19801.3	19723.2	16553.1	5889	40662.4	24244	6667.88	10686.9	4165.49	50831.7	72769.3	43585.4	32389.8
Taurine	102458000	70762440	58965360	49095200	44118860	52602830	47121170	65281170	68992780	41274270	57322530	46509970	69830300	137793100	108813600	86741450	90855400	69523050	84821090	77567620	63352000	78458210	100187600	95318530	34452770	67182910	52214020	127314900	85124390	86019170	77568620	86800360	112376100	76088010	64658920	98249030	100385800	78272920	108001600	52059940	127055300	66915440	38484350	42474680	57923230	250350100	65563900	68880280	66807620
Nicotinate	15887.2	11148.9	4010.01	6689.54	2296.32	12490.5	47102.2	15485.4	12944.9	3324.74	18184.7	3729.33	6182.39	8891.01	6549.22	1593.24	8775.48	2616.65	1731.2	5477.76	11133.7	5602.79	6450.09	5555.85	11818.9	3275.74	2781.72	5642.41	2251.72	1560.39	1357.87	2059.2	6182.59	5035.2	5860.03	10274.6	5750.26	2721.22	6817.84	2956.67	11679.3	2560.96	10091.7	20947.8	4918.27	160976	26959.1	10404.8	1528.27
D-Gluconate	9374883	11080790	5384478	15721300	14297340	13102030	19038980	25539980	20013150	7727628	13416000	15003080	6924476	15965120	10875760	4459226	7133668	5405378	5268184	3866989	3465295	17844490	21855150	18535730	15044340	11836330	16621450	9080092	6723686	5678028	5297976	7080420	7129762	5178340	9481175	15758060	8911198	3694159	9838489	8055208	24984010	16332240	9364020	10396980	11908960	22093970	18291000	20776890	4267886
Glycerate	1200940	1858987	792081	1324214	867867	982528	1849666	1961363	2244784	1080387	1873822	1629012	716815	1634366	1920274	512384	909618	582804	476604	725579	650111	1255447	1580598	1573600	904902	844015	971997	1485148	956692	607154	375831	511491	679847	415156	1526893	2292727	1330786	413002	1665467	452489	2219073	1052000	1149427	1114727	1250504	1204951	2244284	2828327	300313
Hypoxanthine	239001	129620	574708	14943.7	6710.16	4281.85	17645220	2754901	3558556	4172020	4717290	3211983	1850997	4664099	1231558	956938	2115375	338600	876729	26465.4	10810.9	13996.8	6478.41	17304.8	17260260	6497.58	9134.26	4368456	3758165	4131187	1985897	5858358	4596742	386035	140233	322834	3579082	835259	3346615	6861.72	8552.31	8474.77	44233880	17466520	2739878	4487154	10098200	2745402	7226472
Homoserine/Threonine	5823256	8637147	3595681	8291248	5967074	5899952	13135580	13680510	20610050	10479200	17924810	9830170	6031544	9388243	6654216	3670595	4513408	3516758	3258290	4887730	3199835	8211522	9398130	8026208	8050566	8100068	6718614	6366034	3913249	3812840	3369662	3757072	4366658	4474106	6743848	7988184	5887226	3196637	6661428	3361104	5926014	6052710	8288860	9583153	4829568	64093600	20253300	19294190	2779132
D-Erythrose 4-phosphate	33230.1	27086	16663.5	71796.6	10889.1	13017	444623	238725	500264	955.438	195178	13808.4	67312.8	74574.2	81291.9	4578.81	39396.1	11093.9	5156.45	61494.7	61810.5	79265.9	106503	75877.2	1233.41	591.539	779.307	115442	4008.03	6435.17	3392.19	3852.24	7331.62	4261.38	40106.6	56724.8	78874.3	8888.21	58212	4089.94	51756.1	11084.5	2732.21	12870.7	9453.45	232810	321174	146792	2774.63
Inosine	473292	1787130	1187589	59499	31877.2	40790	2319107	473674	579870	903433	868092	426130	1342815	2678264	1095064	764425	2904268	193893	361998	31301.6	14865.9	39358.5	39482.8	44622	4800246	29394.7	30421.4	944749	1666630	968515	979403	3913471	2180892	308690	747854	371820	1529570	167445	2094754	19147	46467.4	56037.5	7153496	3600078	879994	441582	1587736	524432	1404274
Orotate	736120	1272244	1164807	326653	303622	510948	14145960	14822330	5924802	17043540	15515020	13631530	2406542	4886232	1060240	825053	1011149	530286	990981	411242	684682	269320	530174	485098	8208644	10614910	7800426	7019452	1896918	2726656	865848	660743	1995521	741068	772882	669522	1007929	743823	853282	312273	484737	468919	6548962	6391492	6609932	3623225	16224410	17626400	1868550
Uridine	869227	1348431	2426260	2085414	2350027	2926332	4462622	5572054	4283002	4674575	3357140	5170348	1531834	3296284	1969362	1659629	1454332	1012676	1861379	968787	894409	1798460	2299188	2278097	3612133	3981139	4045535	2031261	2456454	1508406	1641205	1619029	2466093	1266580	1762015	2083974	1929476	1517395	1807906	1626417	3247954	2975516	4210780	5531036	4440680	13620660	4317854	4327172	1395153
Creatine	918124	1475753	952031	724778	857034	883820	834118	1267926	1346872	989826	1087415	892248	715415	1781950	1208497	917782	909047	789329	964433	789682	746395	858095	1083704	1405412	960054	901971	897790	1523076	1078909	846038	635759	741502	1063801	879542	968119	1646320	1044126	712070	1392887	869679	1889860	1224840	794835	509753	1080949	1621980	1313516	1210997	664119
Citrulline	3099164	6820358	7110078	5981470	4953094	5848328	5801980	6007462	6988658	5834354	5507970	5766504	5913426	8414079	6437474	4401152	5564627	4132946	4858654	4959046	4173580	4682076	6134470	4829082	3483770	6233150	5288368	5549734	6279752	3719354	4079564	4846752	6095046	6232010	5841324	8172892	4732892	4054994	6616006	4826912	6558258	6270762	6784766	7868986	3959353	21225960	7180456	7497094	3726455
Kynurenine	178832	138110	120957	230204	271187	371719	217215	249676	158202	389475	129972	249874	130224	304306	110356	72038.7	59724.4	61952.3	121276	35323.4	43446.1	312393	359780	448170	359888	448537	370124	265288	262921	239364	115944	91284.6	289881	52063.5	82810.7	116774	73049.8	62512	169552	140826	198576	226384	165956	279458	143959	650894	183746	223277	110081
Glucosamine	0	7139.79	3812.44	7103.25	3420.54	3935.88	6143.45	22528.9	24488.6	3848.91	5137.54	6046	10136.3	6593.41	3166.07	7982.47	3976.11	9030.67	3605.65	6148.43	4745.95	6260.24	6404.07	11243.8	13322.1	15473.4	25772.4	18311.3	8981.09	5593.42	4742.54	8669.2	5363.24	5162.43	10482.4	14233.5	3432.59	3618.33	2383.25	2066.66	3286.4	6196.66	8700.93	10352.5	7448.27	14818.7	11438.6	4318.81	4818.39
4-Aminobutyrate (GABA)	80051.2	84326.8	71632.2	92212.9	70264.8	68549.1	498940	746652	308268	179199	305227	202114	62768.9	111450	86143	47217.6	75599.5	40136.1	45136.4	58734.5	56765.1	77519.4	96773.1	89649.4	223994	83852.5	88685.3	67053.6	42881.2	27557.1	51968.3	63724	63308.6	33436.8	73362.7	101156	74120.2	27840.8	86984.8	46906.1	81752.3	64824.4	223638	413969	122996	2017599	410820	298980	37990.5
Dihydroorotate	180230	169512	297169	85587.2	105316	119330	1310921	6669858	825030	2938205	4405442	1796735	999325	1326325	700913	156467	175833	120701	174216	107217	111116	95468.1	192695	120241	1055334	561413	290031	702168	328314	303134	158198	87895.3	193509	120282	208943	165502	276811	161964	153032	84323.1	133611	174951	655251	709661	1512518	136157	3410899	4141474	814853
6-Phospho-D-gluconate	51537.9	19254.1	40987.5	58572.8	57010.2	139895	333807	137448	401453	121988	112180	239302	18023.2	108613	130441	107913	109812	166382	45612	40166.5	16500.2	52800.2	88179.4	86255.4	473314	165833	210973	189166	100983	129006	73805.9	90218.8	220744	60128.9	23532.2	195839	81570.4	35457.9	62586.4	91905.9	122807	85734.8	437087	225021	584479	86676.7	201862	166939	50345.8
dAMP	1219.85	0	0	1092	998.522	0	22800.8	1833.92	17437.4	1093.91	2262.63	3467.1	0	1094.01	942.843	641.363	828.287	726.467	682.416	0	0	1139.01	1070.87	1163.6	8898.22	1032.07	1286.09	1237.88	545.898	908.023	638.567	0	743.261	610.409	0	0	1312.5	675.615	932.397	816.274	1725.58	1220.22	82654.4	32151	4805.79	23834.7	7767.38	4280.6	0
Uric acid	28305860	21273790	28847820	19175570	17123830	14638140	34572570	35543830	38846100	26170530	29405240	22532550	15860880	35099510	30786400	16371170	24546300	18207220	34101510	18253730	26318380	24164010	24900530	23306310	45020640	29951180	24682570	35073970	27161770	27763380	25909990	15723160	34911720	37752420	27970810	35883630	23275530	32824190	28223580	31309040	34805410	34380670	36273590	52836180	35171620	80281770	28207900	24542840	10756980
Xylitol	353556	335840	310888	273784	236641	197572	391400	389314	295406	264068	350390	212324	207348	314635	323672	150567	259807	174634	216596	211699	191382	305349	267267	317373	410042	265897	273378	228889	235127	182809	170748	210944	245469	100628	316953	437578	274813	203858	286795	156802	265548	302414	358611	343931	229004	870042	484262	322978	139288
Cytosine	6135.81	7075.13	6095.3	9275.27	6673.8	5525.59	191420	153811	74006.2	62646.7	142069	91294.2	15563.2	25817	5216.81	2534.98	8216.79	1170.41	4584.45	4233.53	2829.08	9835.92	11097.1	12701.6	179244	70081.3	61839.6	29895.6	8284.29	10724	3960.56	4155.67	6809.01	2489.12	4795.61	3788.72	6277.03	1674.18	6262.06	4052.49	9501.98	1847.83	47310.9	53231.4	41186.1	90873.9	130635	92431.6	9018.14
Xanthine	857739	431321	1031444	7483.44	5390.41	13052.6	26562070	9762700	13046560	14137150	11212940	11347150	6590458	9762254	5318650	3366712	7115616	1753938	2188052	11635.6	39916.2	2652.24	4158.25	6891.01	26887020	19351.9	31937.5	11737230	6485116	5367964	4474218	8231074	8946109	1179482	619924	1198108	3652746	976786	3692008	6483.09	7662.53	8116.26	58504730	36445160	8755741	18804650	18803520	8132828	7400914
Guanosine	23636	393366	41154.6	1871.7	0	628.727	29617.3	2520.22	13419.9	3746.83	24130.6	1533.98	175700	59662.9	163882	14243.9	228553	562.124	3964.97	1700.44	704.377	3114.05	0	1075.11	38041.2	1225.87	3994.29	21041.5	6507.46	17602.2	14219.7	43976.7	12301.5	6530.66	35989.5	18637.6	110365	4542.24	351674	640.891	6662.28	3265.05	37875.9	12392.9	10691.2	5642.19	49751.1	10702	15221.2
Aconitate	5756962	7650260	6884218	3920589	4158425	7949222	7147890	9238343	6239410	9630590	6706694	5309956	4953189	6804066	5661734	4300928	5770944	4037360	5638740	3655176	3394733	4546720	4505889	4572730	3120704	9024762	3037035	5084670	7355598	4729981	3964041	4556093	7411064	4915820	4963970	5975208	5163374	4536244	5777834	3255112	6717942	5250554	4048913	13233080	3099954	5836006	9424279	9523236	2852012
N-Acetylornithine	192094	768360	314427	841005	427914	481440	521298	1038989	1141082	1072170	810723	1137886	903671	1314020	1555443	446823	760557	375196	302073	367313	239347	567173	574366	638176	651443	852366	712853	538006	588921	334978	324054	464673	555595	419314	644341	602683	425988	315288	500124	256399	661642	435752	540232	811726	595329	2069880	1225330	1584565	578518
N-Carbamoyl-L-aspartate	23745.8	25756.3	37825.6	29395.2	42517.2	38654.9	1328020	1658011	575540	559674	702074	967771	71698.2	231085	70554.7	34332.7	38559.2	29322	26763	19400.2	17754.8	22265.7	37837.6	29716.8	497710	132699	146227	272517	60782.7	54175.7	27317.2	37818	50279.5	25096.4	30055.5	51206.1	29004.5	21902.9	35734.1	29062.8	65325.2	54255.7	652901	690001	746438	299770	903202	801088	92374.2
Cytidine	588664	705349	62043.1	760701	29830.1	195771	255658	385079	286950	1650657	650911	326031	469521	67426	134568	515209	433521	169167	112094	386688	58450.6	555919	244292	237105	276052	69841.5	325872	167095	74707.8	40368.5	305174	165814	53825.2	43978.2	171860	62427.6	65366.8	65749.7	179144	45329	216065	329976	60540.6	16373.3	213765	187318	110002	12920.4	141269
Cystine	577576	685778	329139	878260	1215184	996767	1410612	1123151	1424651	1182467	1441511	2288104	1076947	1284218	981655	621943	703419	620948	362884	340573	448517	741988	1684063	1257749	796241	913334	1892355	1269572	759038	1286986	1168994	673165	1077110	1460295	768669	860123	335094	164631	165364	709186	873459	648049	970370	398675	767168	5883414	414268	410306	286951
Allantoate	24516.3	44725.8	17702.3	44535.3	28219.5	32574.7	47412.3	61471.2	42246.9	46080.2	50730.4	33359.9	16849.1	41278.1	23178.9	12083.9	13496.7	9642.26	17454	17237.5	14897.5	29363	53676.4	36355.1	21785.9	57124.7	55899.5	24920.2	40162.9	15761.9	19830.2	15014	13962.4	10674.5	31184.4	32385.3	25706.2	13184.7	35957.8	10755	48796	17202.6	24096.1	38846	18732	111753	49488.8	46414	6133.28
Cysteate	15668.7	18409	11238.9	12173.7	9532.13	10886.4	21701.4	26710.7	11831	44437.2	35531.1	31160.8	17223.8	37609	23869.5	9729.3	25669.4	18407.5	10928.2	12738.3	10532.2	13453.6	27401.6	19420.7	14961.7	26076.1	19398.9	23926.6	15815.8	8417.27	12263.4	21874.8	21687.2	18213.3	26841.7	42397.9	15203.7	8323.04	22868.8	3139.99	9018.54	10259.3	19101.7	14376.2	4561.01	145656	29332.9	25083.2	13757.9
Deoxyuridine	335792	484266	294926	409503	315137	459903	2343578	1664592	1766886	1035757	1475284	743049	308996	957733	334356	234279	236944	137174	211094	210030	129588	481498	529965	609862	1259045	864693	1171385	810766	340979	350976	277072	176535	354890	220984	343387	533432	343481	136926	431852	269433	535373	415334	1433084	1352752	1551149	616548	1268051	1604249	233913
Cystathionine	105671	137037	69900.6	115583	127745	129283	76117.3	72748	84731.9	48925.8	54796.5	111216	22531	26831.8	40100.6	97302.5	39743.9	12639.2	85607	63619.5	54114.9	87426.8	109887	87132.6	41997.6	49247.2	70347.4	19280.3	62276.8	23882.7	71805.7	141236	136783	46981.8	130856	66539.7	123207	108611	121087	86966	169770	98610.3	36063	105429	98195.1	1782610	53028.1	59138.4	21468.1
CDP-ethanolamine	0	1048.69	667.29	0	380.046	5769.52	19510.6	10982.4	25379.4	6969.83	13088	7543.91	0	1930.81	1157.32	2370.05	9414.39	729.567	0	0	0	0	1140.68	0	23145.6	0	1924.46	1073.46	548.326	899.398	576.902	0	643.704	0	0	0	583.504	0	488.297	0	0	0	37259.8	34433.1	33221.1	25606	17883.7	3672.43	0
N-Acetylglutamate	516805	754289	410466	250862	274435	443840	5696898	2921677	2393068	2389351	1482854	5786250	323973	966917	870439	508331	587578	452227	514752	335754	341346	187034	289504	244513	1186753	1865747	1650128	527995	984161	456850	430189	546480	783887	508671	646912	1626160	368819	367004	780704	190081	648456	608093	1623559	4348660	1145264	24683990	3048827	3028456	360172
Deoxyribose phosphate	3288.01	2280.48	2062.48	6157.83	8043.37	4575.2	31182.1	20561.1	19227.3	12576.8	14474.2	14145.9	13806.1	6771.79	2591.15	3284	14344.1	2133.09	996.85	15242.7	2976.29	7281.6	18668.2	23481.6	33607.2	11454.9	19629.8	18481.7	5227.29	3895.42	2223.03	4469.79	3020.32	1114.21	1376.04	1807.07	13136.8	970.8	3119.64	8184.7	11966.1	6080.18	64879	56319.3	29787	58558.1	17511.1	17850	3740.39
Vanillin	173028	191979	113370	167187	80359.9	112871	151888	230808	127962	84242	195062	56531.8	171414	213360	109086	109325	82359.5	102351	119670	99063.5	130352	93952.5	99699.1	69090.2	43025.8	46665.1	34978.2	84315.5	44984.2	53111.4	53901.1	40853.2	59195.8	65234.7	79577.3	95866.5	74496.8	82133.2	82747	57994.7	115074	61035.2	43253.8	43157.7	33783.4	75501	83764.2	103179	61735.9
Serotonin	14375.3	17039.7	23481	570.173	8878.18	6869.04	1029.54	2267.67	0	1172.26	753.087	0	4914.52	7666.16	9090.22	17620.4	10969.6	15905.8	30765.4	6085.2	10478.2	1752.87	1018.4	0	1138.79	1822.68	818.971	7188.59	15826.5	25837.8	9091.74	12889.8	23019.3	23529	15829.6	6421.16	19041.1	31803.8	31095.6	7252.86	0	10298.8	6668.64	12271.5	1212.36	487.079	525.732	494.76	6183.5
Creatinine	76298	109795	32928.7	87414.2	40190.7	52728.8	120368	144381	102188	61278.8	120069	60366.6	50226	76741.1	74114.9	20065.1	85132.3	34818.3	48676	76150.1	57053.1	85004.3	92712.5	114367	90073.2	43390.8	76314.2	82154.7	46459.6	25160.2	28671.2	44015.9	60587	40113.5	84813.6	93226.3	76988	32344.8	99070.9	35255	110430	64041.1	105929	102913	65044.2	152448	120439	81295.4	31094.6
Salicylate	1271233	4950610	1653530	3804307	2721128	6147916	289360	1891179	879547	13684880	6392726	3515702	2484725	4399448	4361058	5436004	2709230	1741506	3480922	3214681	1250832	1503425	2966264	1435074	5013530	9906352	4355848	1320311	3631540	2574187	2572023	3345057	1768372	4044461	2269068	5862678	2021420	4082579	3506917	1986914	1120083	2549002	6243194	6465544	2272535	2363246	6919938	6084028	3515300
D-Glucarate	139972	212044	87833.3	340280	313098	285602	203868	310696	337034	984564	583494	738623	53009	154365	114486	64777.7	92560.9	58804.4	223770	104304	83540.8	354619	344608	263981	1144814	1439499	1189451	183625	336791	192144	50595.8	110689	125527	164561	136326	410206	166432	222751	222670	131073	226357	328574	1117900	685336	504332	875851	646463	418222	83591.9
4-Pyridoxate	192660	261008	630960	425214	644225	833888	206219	364324	602011	556699	294068	287676	214161	763276	448653	486007	331809	348833	389450	122774	283064	233188	624096	288904	433978	1021134	506709	377823	933298	379267	379657	457767	529694	380250	440582	890235	340732	537931	635168	520220	961795	722919	287293	637305	519536	1321989	270331	290950	449224
Pantothenate	7591892	8637547	5805506	7304158	6841730	8451569	10544000	14100140	11790900	11318610	10627780	10153240	6385158	12117300	10107280	5075676	7122516	4841684	5557066	5158344	3734204	7107388	8471007	11638730	8309332	8136170	6565606	6026642	5872138	4370222	4454158	4617568	7367470	5387404	7568190	11498840	8890243	5302426	9415091	5682320	12725390	9449829	8592891	8985388	8366604	25132580	14323460	13254680	4307686
2-Aminoadipate	807241	1019493	364933	390501	367397	278248	739666	641025	711777	188086	451940	494055	689497	1211248	922463	399116	697988	524581	513800	524496	420606	569624	453460	520276	270214	494004	449582	883608	396041	415408	377117	507243	415912	406190	557950	1105113	678950	310096	922502	245707	714976	394175	424151	398878	292696	10015680	568773	671849	382918
N-Acetyl-beta-alanine	1183456	1301494	917680	1546817	989341	1018947	3322822	4270970	3338455	1411225	2605084	3156299	1007051	1997132	1485972	625408	1139498	550665	604229	688042	574431	1221248	2018184	1612941	1868773	1180472	1369848	1496579	817792	588059	710391	751688	920590	581723	1271652	1773927	1279675	498340	1239464	775467	2359508	1149404	1822565	2516283	1649092	7072746	3705828	2994949	539348
1-Methylhistidine	74432.2	103423	76920.4	68755.1	99962	99148.8	99319.3	148460	174893	175401	95369.3	134419	96844.7	169515	115078	85214.6	68980.3	83209.8	87479.6	41839.2	32584	52612.8	73048.4	66107.1	104294	148370	142269	61476.1	131308	53479.6	68157.4	94395.1	109468	90332.4	94817.1	106620	80349.6	74376.7	69515.5	74702.1	103982	92657.1	154645	182974	168798	240579	153844	129056	90181.3
Hydroxyproline	573516	1091617	791005	1299836	831674	823008	593375	1466762	3194840	1132255	2156540	1298940	380715	869201	664426	461181	598306	246105	550911	635623	465251	808031	1265185	806918	2007705	1071420	947050	669812	546131	554895	476444	561857	542196	609637	820944	838301	667721	498250	699472	610944	757234	952044	2545456	1467200	931701	2629187	2404022	1602156	360974
3_4-Dihydroxyphenylacetate (DOPAC)	65410.8	100190	47947.4	95689.3	48268	69792	128398	139740	174958	114227	152588	123356	51203.8	114659	93007.5	33595.6	59870.1	32304	26052.1	38399.9	20364.1	57722.2	60413.1	67124.4	61427.4	72667.4	52546.5	44108.4	50990.2	27159.8	21580.3	27743.1	36987.8	29680.8	69772.4	117176	50377.7	27428.2	62789.9	32638.7	119729	68621.3	60726.6	84841.4	43931.8	458539	178264	145744	32252.1
Allantoin	4481564	8935485	6233242	7086838	7032262	8645526	23139910	20952350	18719280	14486390	17029690	25203880	9181595	15845680	8315666	7536024	7843608	7418032	6085288	3948924	3731957	5807426	9441640	8501521	13487430	13102430	15889000	7903744	7557352	5760336	5280856	6781778	9744059	5450316	6366462	10404520	7745440	5470410	8226552	6544974	11186560	9954855	12939330	21033220	15531070	72891000	20865810	20272080	6807220
Kynurenic acid	39077.3	35848.4	43929.7	48085.7	41313.1	74488.7	37005.9	47881.1	53923.2	71441.6	18106.2	63797.1	17856.1	23182.6	31025.3	26221.9	2426.3	24417.2	29131.6	15522.9	22539.3	48759.6	39830.6	28857.4	29147.7	68472.1	39119.3	28680.1	37891.9	42561.6	24360.4	25894.5	49235.9	29321	23709.1	80011.8	15246.7	21319.4	19408.5	24725.2	57613	35322.2	29520.3	46326.7	14428.8	343300	48145.8	42836.3	29963.7
Xanthosine	29634.5	23416.3	28931.9	14204.2	18972.8	44296	271014	405441	267318	471980	363905	185337	62979.1	210175	72462.4	214290	71082.4	100012	177860	62020.9	74752.9	22801.5	46499.2	24957.4	434274	171212	64450.8	415861	324723	229019	226592	215216	289427	91117.9	29503.8	72279.7	78761	71063.1	55801.3	40172.6	42261.2	24419	666979	236074	161425	339930	391155	217345	154628
Pyroglutamic acid	9645132	11079190	7085158	9349505	6718172	7648806	19474210	23549330	23729990	16276550	18785140	15176050	8238080	19808190	9640467	3587279	6567130	2793324	3890567	5476636	4432806	8574453	8358126	17735010	26622200	19150630	23315340	21937860	6825682	6021396	3404306	4378066	7374504	3709087	6519742	8057426	8947541	3792934	7603050	2926957	14884760	10376930	18015840	11469790	21254150	27800130	17733270	21760490	5980822
Citraconate	1458888	1887639	1565238	1048919	931342	1900823	1771241	2568587	1608025	2404570	1728685	1331918	1184362	1798157	1363800	958057	1448244	974468	1330368	895909	910429	1076147	1149963	1057503	782124	2310352	807462	1299009	1734964	1150087	899331	1127378	1650910	1218794	1231404	1600712	1191629	1095668	1538377	781943	1610085	1210091	1043045	3236627	883825	1559584	2296243	2454059	706352
Xanthurenic acid	7738.15	8486.67	19231.8	7918.39	16203.2	39854.1	9229.35	7605.47	12465.8	24833.7	4211.71	14407.4	9125.33	13311.6	5535.53	17770.2	0	17312.9	21766.9	8328.83	9866.3	15530.9	12313.1	7504.98	17775.4	53994.2	20236	12400.7	20443.6	22141.5	11351.9	11345.1	25512.1	14829.6	28256.7	58391.2	4021.9	13280.2	11063.4	7763.92	28496.8	13032.9	5448.29	11493.2	4017.17	91934.2	8916.4	17319	19843.7
1-Methyladenosine	60326.4	114740	58189.7	92733.1	39186.1	55788.1	66243.6	65197.6	74377	44752.2	83630.1	40164.8	74945	202468	104163	36032.6	67223	35859.2	33573.5	54007.7	43025	69524	122164	104096	69386.1	70266	54842.8	77363.4	44726.5	42480.9	37533.5	47924.1	58091.8	25909.5	107730	109304	82450.7	33253.7	121575	36754.2	80426.4	63282.7	73650.4	46033.6	53051.7	65952.9	59062.5	82523.7	32528.6
2-Isopropylmalate	94224.5	397784	43880.6	158693	157269	193298	39002.1	70845.7	43518.4	172190	159779	105341	70670.6	149055	171748	47814.4	140399	54046.5	113539	137466	93726.5	318451	442827	260252	276300	302401	196781	272869	125823	126974	94132.4	153752	161537	412455	264307	961674	99027.4	80665.1	207678	116440	436239	268407	207646	51721.4	50393.9	473143	163287	92838.2	70049.9
2-Hydroxy-2-methylsuccinate	1093762	1384066	1169476	415181	426127	905970	862759	894759	686760	525646	398383	517370	1229941	1974854	1431036	798955	1129637	1111710	864027	526654	695816	438071	670831	595287	496246	713858	795338	1279621	1199863	743808	716579	957727	1392292	1101085	911326	2113956	861559	606632	1257566	291324	1102318	855744	498370	965800	563502	5264435	519997	694729	795304
Acetyllysine	163775	333962	333904	330655	344242	438904	1072402	827037	977081	1057901	663429	3309805	254027	610334	437826	359928	297548	278584	281587	198640	159496	298587	448424	394854	2628678	910204	1508688	404270	422959	320656	334126	414059	583780	437181	418341	698321	325536	253619	353705	339036	394212	627444	1564714	3266971	2518392	1805973	834396	1176418	316846
Sulfolactate	127202	178994	152893	86340.2	149424	263143	133927	272859	128713	481078	242457	298936	86879.3	256249	239645	114710	134425	128351	149334	68107.9	106756	74402.5	170286	91679.3	198869	341248	217034	152879	237814	112944	73785.3	168462	153895	154690	175062	376406	136464	147474	241978	90967.1	165146	158008	262667	269982	211052	502767	312860	345299	154330
Quinolinate	32133	21240.4	21513.8	37120.6	27066.7	43445	43065.1	40048	29226.9	21538.2	13034.5	25470	8953.02	32870.4	20583.7	14580.6	6629.94	18098.7	25094.3	13930.1	12364.1	38334.5	38028.3	50967.6	39038.6	39810.3	57069	30675.3	34264.9	34790.1	12150.6	30162.4	38810.3	8582.1	29744.8	51981.8	22407.2	12104.2	20205.9	25566.1	38846.2	30687.1	15995	12296.6	26732.2	152963	26179.6	24922.3	18283.1
N-Acetylglucosamine 1/6-phosphate	86965.8	55807.8	57414.7	69047.7	48792.1	56893.7	50536.1	58011.3	96165.5	25518.6	36616.4	28012.5	45022.3	105955	88707.7	51649.6	41950.8	47365	37774.4	71296.3	42278.9	59546.2	87503.4	111038	41115.8	43927	41158.4	110245	49414.8	44420.4	50564.5	51223.3	72606.3	37926.7	50651.3	55386.7	69026.6	34199	81926.2	48273.9	151477	68953.7	21953.3	25435.7	63648.7	75902.8	48122.9	35713.9	37776.7
Microcystin-LR	0	0	0	0	0	7302.62	0	10114.6	13171.9	209976	57410.7	70259.5	0	0	0	0	0	0	5912.72	0	0	0	0	0	23134.5	200691	53426.1	0	0	0	0	0	0	12368.8	0	0	17769.1	0	0	0	0	0	127262	110153	41783.3	16945.3	70898.8	60309.4	0
Sedoheptulose 1/7-phosphate	17099.9	7203.23	4830.48	51570.2	14035.4	13525.7	236201	110804	113039	40097.5	75364.6	66639.2	6694.65	48298.5	23932.7	17323.2	44065.3	20143.6	8776.02	32622.1	0	49941	69939.9	89912.6	40662.8	19294	26280	95632.3	14288.6	16256.7	13625.1	23498.4	18239.5	5430	8735.58	34737.4	21501.5	6852.04	31544.7	13228	76533.3	15682.4	54237.2	30218.6	73822.8	111177	54572.2	56589.9	4430.68
Deoxyinosine	18001.6	17730.3	3490.17	20336.2	3068.13	2461.92	195253	2686.9	10101.6	6702.35	12629.4	7006.56	15892.9	15837.1	15839.8	1181.73	16964.4	4116.48	2593.3	16433	10487.3	16623.1	19587	21511	37147.3	1727.86	5373.27	15848.6	3621.25	2716.2	2466.09	3268.99	4363.8	3112.88	15293.5	10236.9	16734.8	4232.86	5874.94	2804.73	21929.6	3415.14	299023	103201	6624.84	19295	44854	8489.41	4451.48
Homovanillic acid (HVA)	788628	905748	1179007	778554	994635	1153969	5037674	5962788	2643435	4417641	2819074	7557266	493904	1286313	1138136	717442	950800	680656	716978	664281	513829	878733	1174026	1055364	1854229	1146787	1017049	831011	1146602	648336	860597	730858	1221657	730828	852701	1958842	804411	511081	1050084	741696	1493584	1081595	1802474	5201978	1127074	124698700	6042332	4029006	497906
5-Hydroxyindoleacetic acid (5-HIAA)	37440.6	42235.7	69324	23034.4	52723	71839.5	24973.5	2188.08	12775	68612.3	10342.4	56421.2	6955.79	73895.8	36694.2	111526	28245.3	61091.9	108180	13390.1	45120.5	8473.92	9345.87	5537.48	33353.6	68406	40894.9	85037.2	113276	73586.9	126898	93729.4	136892	74257.1	26877.4	49948.9	36836	87917.2	53326.8	58114.5	55823.8	54878.8	55833.1	88943	35071.2	217669	58296.3	50188.1	53093.1
Hydroxyphenylacetate	155600	248644	175441	362111	240245	346027	112517	197592	170640	391212	194198	163321	237501	283644	289791	278684	272028	213255	168772	117132	110445	136759	264186	144077	186014	347989	202421	118786	266657	125644	201542	165602	278820	244076	185774	287431	201672	362063	233502	169217	214204	243912	221376	137300	143142	189178	225944	162547	184774
GMP	1960.61	102304	103064	8906.33	3158.62	21661.3	101762	40683.2	190971	11560	36534.4	34329.3	4863.71	5750.47	54912.2	4240.86	303623	826.727	848.363	2501.07	0	4195.76	4293.79	1988.57	176008	11201.9	25702.4	9074.26	2536.2	11063.4	1251.92	2664.17	6034.09	2105.59	1422.38	12134.1	15032.3	586.411	46646	1464.55	5842.72	3964.22	402043	95245.9	111220	28795.2	40159.6	45658.5	1504.43
2-Dehydro-D-gluconate	995042	1127352	1312762	1555439	1280341	1400924	1426663	1933082	1502683	1160773	1262266	1714074	777464	1548316	1294651	760974	967464	750228	835176	642830	587978	1217884	1951615	1774040	1621932	1407471	1604127	1233875	1532349	766422	1051763	1007652	1277408	831084	1165361	1587482	1110585	661669	1182114	721672	1968573	1537959	865813	1284660	995577	2597697	1485252	1473890	691158
Jasmonate	4782922	5180842	5852740	4899944	6462714	6369114	5721820	9952115	7645792	6008734	5703858	6451876	5453124	11796520	9205219	5902252	5596410	6139408	6097380	5000766	10103320	5421025	9662539	6515544	6271392	5550298	6346262	9608812	6160850	6816592	6451726	5861952	5208052	5702830	8760827	11601300	8871163	6015254	10356220	5729982	8663087	6085666	5949898	5379454	5953802	6256802	6444144	6154510	7087366
Yohimbine	0	4201.87	0	0	660.019	955.896	72138.6	88495.5	99628.3	80061.7	49437.2	98495.8	0	1375.99	0	555.766	0	0	0	0	0	0	0	829.247	115842	70328.3	76306.4	2128.71	551.769	880.449	560.994	0	0	0	0	0	0	0	0	700.477	0	1953.53	101729	118994	99663.9	85544.4	44028.5	70861.9	0
Indole	97229.8	91796.6	62510.2	53063.2	46057	87146	76081.4	47706.6	76869.9	80396.8	44493.6	55590.1	48095.2	104269	65170.2	68872.8	44585.6	59507.6	70932.7	53661.8	63373.6	44363.1	76250.3	59426.6	57542.3	84463	52698.5	82036.3	97785.2	63409.6	64231.4	61376.2	107541	83428.6	87941.4	94721.8	73025.7	71922	76999.3	37646.6	76746.4	52046.6	59323.5	58990.8	50898.4	50295.5	48373.9	68191.4	34239.7
Homocysteic acid	10095.6	11205.9	10141.9	16706.5	14401.7	14139	3773.73	14363.3	7466.7	26148.8	21300.3	15542.4	10357.4	23727.1	19290.4	12056.8	9373.25	8679.52	9287.85	6992.94	5091.31	14939.7	25827.4	12733.8	9866.04	19457.6	13315.7	11941.9	15074.8	7144.43	11507.4	15042.4	13309.9	12151.7	19953.9	26101.1	11456.8	5967.8	13824.4	5214.73	17969.1	8033.82	10820	17684.9	7855.83	49726.2	24209.3	19508.6	8334.74
Cholesterol sulfate	636258	504469	556453	505494	403301	132877	474800	533438	572516	13303660	473949	460612	563893	566883	332944	4132783	543041	585687	999138	467079	557026	456994	391068	422975	506053	87655	470282	311611	127787	730073	10464050	944379	340246	614161	426118	653759	327425	704809	454599	273744	594718	438349	996849	798877	367299	433053	569144	516892	506349
Indole-3-carboxylate	30202.4	43268.8	29500.4	44056.8	23881.6	72778.6	31089.3	33650.2	35885	107078	57019.2	66525.6	29035	76620.2	62874.1	74149.4	46306.1	32761.7	31762.8	34307.4	32547.7	32429.3	57154.7	42803.4	13230.8	27081	14497.5	45435.1	26676.3	19924.4	44911.1	28456.2	33199.5	59000.8	59736.9	68421.5	42374.8	48672.4	52951.2	18893.4	31807.4	42185.4	50409.9	80343.3	29898.3	52229.4	63589.8	56683.3	34432.2
7-Methylguanosine	1634.5	0	30617.3	1480.6	73807.3	67233.8	1865.18	0	0	15926	0	72843	0	14034.5	12270.2	53177.3	20062.6	67514.4	16590	4008.52	0	1387.86	6502.83	13718.1	35119.6	8918.1	24414.2	1555.6	38077	18680.5	54244.1	61872.1	66374.4	24936.9	1999.35	19596.2	15266.7	10849.9	4366.23	44615.3	31269.2	89633.1	17549.6	65255	53042.4	13005	0	3417.97	10811.9
Ophthalmate	69238.9	51987.4	136498	43870.9	57740.8	87146	53871.8	48870.6	55280.2	18258.5	26061.5	15380.3	12853.2	26670.6	19748.2	61663.3	39406.2	46693.2	58050.4	42696.9	25310.5	32368.5	38476.2	35676.1	35408.2	48659.5	51553.7	25424.7	26852.2	32422	39002.8	33939.3	42783.1	26805.5	23076.1	73182.7	71841.9	19188.4	83400.8	53576.2	96996.4	51284.9	87407.1	67360.6	61063.6	75802.1	34469.7	31696.5	15021.1
3-Hydroxyisovaleric acid	3764271	5014711	2329501	3755135	2190790	4630740	11543520	12425880	7117562	7941892	10554260	7193354	3268805	5047620	12455590	3187217	9733965	2457729	3022690	2470355	1733348	4527386	3434510	4949462	2427064	6267588	2923106	4244974	3991887	2151385	3186134	3879183	4641193	2091625	6021038	4881838	2730569	1827785	3495759	2038895	5158044	2419487	4659514	10997140	3364298	20813770	9753722	10430410	2408430
Indoleacrylate	8192.53	41385.2	47745.6	24263	25501.4	57868.6	2659.67	20257.2	15591.1	296114	67453.2	62419.6	23056.1	61167.4	83065.9	88190.9	74813.8	47077.8	35047.7	39095.3	17505.8	24260.7	38493.7	12636.7	35360.4	84093.6	48002.2	10958.9	38586.1	16789.8	58981.9	56120.8	90656.5	59313.2	19905.5	59992.1	6523.7	46434.7	21222.3	16733.5	29928.3	27245.6	32131.2	82364.5	29794.3	25345.5	65349.9	85836.9	82856.1
Hydroxyisocaproic acid	796263	1319163	1357572	1934805	1221960	2314516	2557601	5269189	3672091	7327698	4656008	3369201	1459974	3000167	12277920	3519783	4088476	2460525	821638	1153483	590038	1649765	3140825	3175975	1768666	4388438	1721508	1195980	1330024	714284	2799393	3868313	4478400	1829416	6842378	5058092	945692	1150809	1355115	583503	2031935	1409395	2932128	5885382	2548885	25825170	3473032	7023846	2527351
Phenyllactic acid	181418	449952	259047	640911	539009	943276	1023868	1572073	2871208	3577131	1432127	2328311	309982	488802	2845509	509723	956376	386860	325687	276052	129844	453258	999807	714203	1153070	1545156	768042	289567	568705	264700	627198	1211308	1763530	1173551	787500	1334027	217637	392035	263652	306289	560479	654885	1298709	1995986	962627	12931060	1736950	3124149	462327
3-Methylphenylacetic acid	166186	946938	3687131	1187120	1179860	2189560	110212	931606	1267035	6313658	1671967	903328	569338	872423	780435	1178980	589276	473478	71019.9	31519.1	20951.8	17881.1	54041.5	99017.4	53304.2	139726	61385.3	42366.8	23508.2	25924	13091.4	31188.1	31048.8	114777	31752.9	75634.4	116236	963292	208497	297674	663952	582473	2324695	2164618	920422	249012	2043158	2544493	539718
N-Acetylglutamine	1552996	1504271	1529787	1129878	1468497	1319517	3303435	7210346	4705726	2603328	2116675	5421460	839543	2592742	2443736	1096661	1497178	885450	1042743	848454	796773	1277729	2355791	2031286	2000600	2733529	2842527	2021946	2135439	1169444	1181073	1210303	1763370	941184	1549790	2724078	1839540	1031168	2221934	1047000	3542760	2133638	1999685	3346410	2768111	12137650	3518279	4332582	814770
Octulose 8/1P	68355.6	69283.5	8494.96	1515.88	29893.8	69538.9	14927.4	32143.9	16288.9	19306.9	30587.3	23610.7	15204.5	89682.3	108260	11494.4	9556.26	21732.5	31561.7	4480.78	42552.6	796.012	18727.8	41183.2	14401	22520.4	1195.12	19393.9	20152.2	42352.1	6869.54	14102.3	31421.2	3648.68	51759.9	161394	12548.4	13514.9	83545.9	7442.85	61594.1	85906.9	19849.4	8056.32	10800.1	14412.5	25729	48275.8	17915.8
[truncated: 97 more columns]
