# Supplementary material for: Differential Sensitivity to Plasmodium yoelii Infection in C57BL/6 Mice Impacts Gut-Liver Axis Homeostasis
Source: Sci Rep. 2019 Mar 5;9:3472. doi: 10.1038/s41598-019-40266-6 (PMC6401097; doi:10.1038/s41598-019-40266-6)
Supplement: Supplementary file 5 — Supplementary Table 4 [file 41598_2019_40266_MOESM5_ESM.xlsx]

## Sheet: Sheet1
Supplementary Table 4
	JED17CRDay0	JED17CRDay0	JED17CRDay0	JED17CRDay7	JED17CRDay7	JED17CRDay7	JED17CRDay14	JED17CRDay14	JED17CRDay14	JED17CRDay21	JED17CRDay21	JED17CRDay21	JED17CRDay28	JED17CRDay28	JED17CRDay28	JED17CRDay60	JED17CRDay60	JED17CRDay60	JED17TACDay0	JED17TACDay0	JED17TACDay0	JED17TACDay7	JED17TACDay7	JED17TACDay7	JED17TACDay14	JED17TACDay14	JED17TACDay14	JEDTACDay21	JEDTACDay21	JEDTACDay21	JED17TACDay28	JED17TACDay28	JED17TACDay28	JED17TACDay60	JED17TACDay60	JED17TACDay60	JED18CRDay0	JED18CRDay0	JED18CRDay0	JED18CRDay7	JED18CRDay7	JED18CRDay7	JED18CRDay14	JED18CRDay14	JED18CRDay14	JED18CRDay21	JED18CRDay21	JED18CRDay21	JED18CRDay28
Known	73	74	75	76	77	78	79	80	81	82	83	84	85	86	87	88	89	90	91	92	93	94	95	96	97	98	99	100	101	102	103	104	105	106	107	108	109	110	111	112	113	114	115	116	117	118	119	120	121
alpha-muricholate (aMCA)	26025.9	122751	32256.5	262721	1663384	841332	415119	1392011	137884	93844.3	30768.1	500062	1969119	1571768	1597000	1765121	1581554	2205018	55362.4	1220829	719393	1924566	210422	197921	178440	237567	259165	320298	24192.1	0	1321731	2212155	1667689	2662274	722979	278307	151418	333740	1567214	904281	835906	914920	809141	1225940	2021679	75500.9	269784	1098640	2960565
beta-muricholate (bMCA)	476090	895782	343635	2723615	6471858	6065610	3221573	7097506	3059279	2234308	1029953	4485620	7863448	6003414	7784318	6348736	7296478	5457694	2011982	3483165	4765908	9038350	3890068	1841560	2876995	2068204	3369229	3020828	1631148	48768.9	6979380	6813006	6008800	9269467	2853808	3193180	822104	1289372	6580294	3820755	3901168	6746764	6112736	6234326	9141107	1039056	2183602	7294044	9221745
chenodeoxycholate/deoxycholate(CDCA)/(DCA)	664513	1248215	517869	2085004	8892187	7940828	1417998	5067456	2756258	729866	521107	6431358	29020140	15747950	18288740	8320084	6849064	12455970	1664648	4491416	8410090	8351434	476756	442288	2005548	2862516	3809194	3858547	546899	10362.9	5979192	11283390	8734675	13901860	1819366	950903	1393702	2374788	11801920	8375866	3196982	13658310	8254900	11270900	17447180	246782	5923010	13743860	22993580
Cholate (CA)	13497420	19172790	8616591	29760240	37837820	37609490	36823320	39915720	31252970	25300350	25745940	40117020	38815880	30986650	37618010	36778050	35140340	36758540	12528180	28375580	32290490	38837740	21887670	16391440	27929060	26636600	29761510	24285080	12763670	821969	37741800	32647640	31276470	38522500	26324650	22355020	14141700	24145780	36482270	27911760	27867570	34378980	33656240	34104610	45119200	22253640	30924710	43582120	36911470
glycochenodeoxycholate (GCDCA)	242437	735987	466474	469872	797504	570496	71915.3	255296	50849.6	119307	188092	53638.1	147519	300342	392503	664250	289198	720476	510985	1126360	591069	359920	341259	329061	344564	321535	411084	183306	285280	146705	240982	371707	380038	829527	567442	274906	462980	362544	303339	313050	254401	479175	160542	57708.3	228677	51812.5	178060	87400.9	348744
glycocholate (GCA)	8050590	8441572	7558086	23286480	29109040	24944270	20219010	24057080	14964870	18078700	23321730	24988360	9494380	8577023	12953440	18661630	9248113	13498900	4524597	19169410	22212480	13927380	13821990	9528364	16988200	22438690	27043580	8228778	6885044	6277444	13883120	14507420	12925960	22591220	6208920	4009405	10022800	13327790	12224170	15081480	11319480	21865810	23096060	29250430	28258110	12824380	19060000	25106520	16179930
glycodeoxycholic acic (GDCA)	44108.8	186190	67516.6	248068	432646	405536	32411.8	96958.1	194015	11147.7	0	273952	763984	262953	363679	127785	151014	208784	0	266406	453218	107574	15982.3	0	151639	276649	171132	48938	104968	69154.3	82173.1	230788	186940	346560	45993.8	30861.5	92326.9	332978	184573	291024	134442	637123	99784.4	212814	167960	24998.4	277400	255048	596229
Hyodeoxycholate/ursodeoxycholate (HDCA)/ (UDCA)	58328.5	29585.4	0	51932.7	704081	393873	21225.9	498705	7521.48	0	0	102364	1741599	1949496	1279189	1063372	1005422	2192930	52322.2	717102	355391	1038445	72193.6	81734	0	40239.4	70317	367464	124782	0	940874	1429202	989462	1361914	266339	34315.3	0	250081	1041759	414690	372112	646880	575252	339091	857750	0	53373.7	278181	1256510
omega-muricholate (w-MCA)	0	123117	56976.2	381076	2260044	985537	537648	3549125	270006	375647	242182	2026025	4144310	2783081	2687904	2384341	2078157	3745783	97730.6	1513029	700215	275846	22191.1	0	0	0	0	313296	51220.2	0	730665	2005363	1895742	3189137	514864	473146	257938	132505	3189317	1347255	850772	1559653	3187661	4329212	3538748	89863.8	977945	3381850	3071163
taurochenodeoxycholate (TCDCA)	853563600	1322565000	719064100	931072200	687773900	765729100	440169200	445862600	196614200	271303300	493221700	671330000	796220700	762350400	966971600	1058964000	815532200	826382400	583997200	715573500	459622200	691911500	642470700	789785100	324605600	765754400	523320600	507336900	562735400	668177900	754220500	775860000	564389700	848984400	911824600	553963500	1104536000	1119487000	778453500	558849200	538086100	880199400	400290000	391833500	744999700	346264600	544917600	608343700	669880100
taurocholate (TCA)	4987809000	5744857000	4971453000	5347594000	4575649000	4951722000	4635239000	4054817000	1798294000	3300228000	5334095000	5142890000	3518627000	3738969000	5259177000	5346066000	4557005000	3884349000	3708610000	3514586000	2828874000	4370242000	4692101000	4726065000	3030783000	4050285000	3917289000	3571465000	3942879000	4135115000	5314119000	4299024000	3518980000	4129922000	4375714000	3986910000	5514897000	5511585000	4577767000	2971494000	3799694000	4430093000	4137536000	3496336000	5580961000	4213807000	3743983000	5353466000	3584140000
taurodeoxycholate (TDCA)	946817900	1151176000	823689200	1002306000	552897000	790996000	364550000	409503600	132008100	147885800	285927600	265051600	547837800	834168600	1141109000	1183294000	844507100	947206100	531120300	758478100	340065200	692575000	571988200	755757100	164763000	475998700	381994400	517723300	565563600	531903800	1052967000	727235000	518473700	794303200	949890100	500153000	1135255000	1118704000	755749900	369284700	483258300	528761100	450836100	255139100	550000100	279948200	214348900	332085900	360455300
tauromuricholate (aTMCA)	4924649000	6138130000	4971453000	6008262000	4782808000	5392127000	4788529000	4351040000	1552775000	3300228000	6469843000	5355137000	3701906000	4062840000	5645513000	5279930000	4591935000	3793807000	3858009000	3778314000	3375971000	5117288000	5268076000	5290622000	3342962000	4397318000	4120150000	3550444000	4677953000	4372931000	6298445000	5041138000	4253032000	5007024000	5872652000	4146878000	6273885000	5847695000	4354233000	3452948000	4182218000	4557398000	4521873000	3798629000	6562916000	4586798000	4045036000	5353466000	4118345000
[truncated: 97 more columns]
