# Supplementary material for: Differential Sensitivity to Plasmodium yoelii Infection in C57BL/6 Mice Impacts Gut-Liver Axis Homeostasis
Source: Sci Rep. 2019 Mar 5;9:3472. doi: 10.1038/s41598-019-40266-6 (PMC6401097; doi:10.1038/s41598-019-40266-6)
Supplement: Supplementary file 6 — Supplementary Table 5 [file 41598_2019_40266_MOESM6_ESM.xlsx]

## Sheet: Sheet1
Supplementary Table 5
	JED17CRDay0	JED17CRDay0	JED17CRDay0	JED17CRDay7	JED17CRDay7	JED17CRDay7	JED17CRDay14	JED17CRDay14	JED17CRDay14	JED17CRDay21	JED17CRDay21	JED17CRDay21	JED17CRDay28	JED17CRDay28	JED17CRDay28	JED17CRDay60	JED17CRDay60	JED17CRDay60	JED17TACDay0	JED17TACDay0	JED17TACDay0	JED17TACDay7	JED17TACDay7	JED17TACDay7	JED17TACDay14	JED17TACDay14	JED17TACDay14	JEDTACDay21	JEDTACDay21	JEDTACDay21	JED17TACDay28	JED17TACDay28	JED17TACDay28	JED17TACDay60	JED17TACDay60	JED17TACDay60	JED18CRDay0	JED18CRDay0	JED18CRDay0	JED18CRDay7	JED18CRDay7	JED18CRDay7	JED18CRDay14	JED18CRDay14	JED18CRDay14	JED18CRDay21	JED18CRDay21	JED18CRDay21	JED18CRDay28
Known	1	2	3	4	5	6	7	8	9	10	11	12	13	14	15	16	17	18	19	20	21	22	23	24	25	26	27	28	29	30	31	32	33	34	35	36	37	38	39	40	41	42	43	44	45	46	47	48	49
alpha-muricholate (aMCA)	6596866	3063990	4951568	4355099	3181010	5827898	4419124	2175738	4231074	3643619	3306035	3569314	3883369	3469618	4107987	3653477	3037444	11100420	4830086	11119960	10149630	2507448	1990120	1589412	579523	2037605	10892520	15128600	3264647	2984747	3916783	3144604	5727268	5051326	3021707	2185370	4929512	7434746	7046352	5251574	6959092	3444583	2118393	4279739	4198172	1255293	2612399	2586699	4372127
beta-muricholate (bMCA)	7421484	3886334	6807746	4794152	5810984	6830104	7007956	4470652	5012941	3326424	3123865	6062606	5032570	4289007	6067734	6872912	4354636	7316022	3370123	5895838	4375082	6637512	4335556	6715668	4763972	5411470	5353334	7034072	5219564	3674619	6848940	4840518	7665252	7222592	5336880	4599850	6715826	5894950	6086150	6278368	7283706	5194722	4788506	4516965	7157504	1345132	2942116	3541597	7148608
chenodeoxycholate/deoxycholate(CDCA)/(DCA)	13629360	15640570	16064660	6293418	11249110	11731760	13893180	6741502	11652140	7189668	3436126	14424700	23726180	22588360	22288790	17601290	13148520	24964060	19407990	14456450	12891540	7220076	5583110	5385068	4500808	10718660	8342404	14397920	14385950	12836140	13563520	15077220	19440430	17664140	18380940	9354776	14313760	18323540	20452470	21916500	15010020	16668880	9145336	17072180	23927920	2832501	9552873	9339255	24611590
Cholate (CA)	24448820	4690912	9480171	1581203	12503340	30973550	2408273	15507070	4723592	2933993	647132	10603830	23931570	19163050	15898250	22342520	3005996	36201120	13679430	30131580	21219050	13298140	10534590	2692970	2265587	8308140	22309530	32452230	12323380	14836660	13795690	16215310	14546330	21271870	13598520	8047616	14213460	24494220	27921270	11762790	30819670	9018466	6863262	3707874	15734110	936363	6239926	6071598	12644040
glycochenodeoxycholate (GCDCA)	8154.25	13902.8	13575.9	20630.7	25426	19814.1	7272.31	3240.28	6740.95	8824.8	6647.56	8147.18	14756.6	9460.74	25764.8	27596.9	15448.3	60632.6	7927.86	31057.8	12150.1	12218.1	20954.8	13978	7578.23	0	3027.14	3181.47	20125.6	0	23533.8	31814.5	12106.6	34466	38074.4	11262.5	16177.6	13638.9	14411.8	13814.3	7917.5	21475.3	7108.27	14027.8	18788.4	2045.71	4533.86	3618.61	17426
glycocholate (GCA)	223924	317780	190162	478947	901214	2450832	201767	1086068	774322	418125	227891	358729	1065592	824645	1245399	2233657	180687	3840091	303696	2917521	1436184	915378	1264808	372176	405120	671167	667864	692129	1921305	1707583	702095	1199103	512996	1675819	516363	208314	525957	861532	572134	945778	560159	924111	356870	344275	1099584	157741	344519	319177	550166
glycodeoxycholic acic (GDCA)	46251.5	61488	43714	50450.9	72999.4	70628.2	24869.5	43129.1	42505	45428.4	29974.5	51096.5	153950	159268	184677	118619	46890	131126	87483.2	69849.3	98892.8	37037.3	41689.3	45141.2	29247	58068.4	60010.7	47284.3	82834.1	46433.5	105907	154320	87712.7	125332	137569	86459.8	44779.1	108104	84288.5	60545.9	42810.8	88326.2	41705.2	60286.3	66084.9	20893.8	37738.6	41540.2	112569
Hyodeoxycholate/ursodeoxycholate (HDCA)/ (UDCA)	147287	87282.9	163028	280441	166869	170010	184369	23130.5	217343	339635	178079	252754	91917.2	145116	382373	230471	42797.9	356153	177888	296219	129127	65365.8	64029.2	66892.6	5204.01	23753.3	32671.1	229780	44949.2	68686.4	170490	184755	151449	191329	93405.8	52168.8	148954	227686	186009	304295	126875	49772	15062.9	296155	234572	2313.38	16755.2	14952.1	298452
omega-muricholate (w-MCA)	6147074	4510114	6794804	5779796	5797296	6330268	6556350	3985265	6605292	5700990	5620980	6149724	4407578	4291128	5339636	5500466	4811183	6086838	5340634	7953046	4566190	1026389	542506	815335	375583	601882	783085	5507276	4582764	3788668	4331180	3460196	5651424	6631714	3785422	3561311	6898300	6621526	6813730	6749066	7314234	4443192	4239472	5979602	6409708	2843425	5185282	4694018	6168234
taurochenodeoxycholate (TCDCA)	50611180	15858960	14529770	4844786	5465792	5078650	1266916	2471318	1172020	1703766	2283806	2191650	32668480	92559110	17590710	13301180	10473310	27234470	26039560	15163310	20716820	8306306	15455890	3901457	3047146	12576450	14853800	114752900	36367130	88964440	10979990	24632190	19995950	29045040	32868040	12185980	16389230	20903660	36512250	9560036	23260530	31125140	3776187	1620954	3423437	1059524	5103222	2305560	12574810
taurocholate (TCA)	445179200	342796000	99450010	103986600	70404460	84578360	39121530	45582290	66887980	67874020	81407940	44006120	306602500	707690400	231106400	330329500	103481900	457993300	788528100	415170000	552611700	425089500	365104100	141607400	109841100	211039400	180064800	978184000	222407700	854944800	101854700	198906300	76780010	145250200	362876300	137099900	332772000	209396200	258743900	172285500	275087100	104052200	58689860	33759420	67962840	41149310	92565720	112096200	102767400
taurodeoxycholate (TDCA)	16699470	13205640	4341810	3461905	3147449	6282350	1477255	1655949	672521	2697538	2830099	848909	9269297	29367030	10999460	19028220	7381118	16318470	27566340	29027430	29812150	16402580	19725830	6713786	3820410	10648830	8291030	23306140	14245500	24776230	5871304	11502650	3978807	11577900	17628000	7619834	11808140	8857611	10082430	11268640	8875467	7174088	1970315	2150218	2573429	762221	1825619	2503758	4582100
tauromuricholate (aTMCA)	785815000	232688400	189002200	106345900	144037400	248662700	62162720	85598470	23297820	45068930	81799950	35255550	258716100	811006300	266315800	621188700	184780600	565867000	1111955000	694820900	876071000	785277400	603092600	255152400	220854000	415302400	406892600	1374035000	370595200	1091085000	164623200	376832900	173115100	307982100	554271400	250010600	311153100	213174700	301482200	307067900	806993200	170997400	77515460	26645200	100324500	14706680	42692220	121764600	171655700
[truncated: 97 more columns]
