# Supplementary material for: Differential Sensitivity to Plasmodium yoelii Infection in C57BL/6 Mice Impacts Gut-Liver Axis Homeostasis
Source: Sci Rep. 2019 Mar 5;9:3472. doi: 10.1038/s41598-019-40266-6 (PMC6401097; doi:10.1038/s41598-019-40266-6)
Supplement: Supplementary file 7 — Supplementary Table 6 [file 41598_2019_40266_MOESM7_ESM.xlsx]

## Sheet: Sheet1
Supplementary Table 6
	JED17CRDay0	JED17CRDay0	JED17CRDay0	JED17CRDay7	JED17CRDay7	JED17CRDay7	JED17CRDay14	JED17CRDay14	JED17CRDay14	JED17CRDay21	JED17CRDay21	JED17CRDay21	JED17CRDay28	JED17CRDay28	JED17CRDay28	JED17CRDay60	JED17CRDay60	JED17CRDay60	JED17TACDay0	JED17TACDay0	JED17TACDay0	JED17TACDay7	JED17TACDay7	JED17TACDay7	JED17TACDay14	JED17TACDay14	JED17TACDay14	JEDTACDay21	JEDTACDay21	JEDTACDay21	JED17TACDay28	JED17TACDay28	JED17TACDay28	JED17TACDay60	JED17TACDay60	JED17TACDay60	JED18CRDay0	JED18CRDay0	JED18CRDay0	JED18CRDay7	JED18CRDay7	JED18CRDay7	JED18CRDay14	JED18CRDay14	JED18CRDay14	JED18CRDay21	JED18CRDay21	JED18CRDay21	JED18CRDay28
Known	145	146	147	148	149	150	151	152	153	154	155	156	157	158	159	160	161	162	163	164	165	166	167	168	169	170	171	172	173	174	175	176	177	178	179	180	181	182	183	184	185	186	187	188	189	190	191	192	193
alpha-muricholate (aMCA)	11657.4	12006.9	508610	10794	51520.8	82240.5	5294.84	31074.2	13071	86858.3	682.868	49451.5	18465.8	11962.8	12682.6	20164.7	9470.28	46010.9	27120.8	30994.1	19242.2	55681.5	7190.93	3455.25	9560.18	24888.6	19813.1	24656.9	9213.97	10411.3	8115.08	36994	41850.5	26007	4677.06	4891.5	4237.52	9648.61	11415.3	44507.2	41624.7	34189.6	75298.5	79153.5	46406.1	19618.4	9851.75	41885.1	28528.2
beta-muricholate (bMCA)	21346.5	49129.1	3001513	56275.1	618394	944454	71372.1	598046	136554	618865	20947	724178	149878	154900	111112	129025	108087	242659	101432	688.289	72273.6	911322	192684	10591.9	380322	380506	459063	10934.2	79266.3	49760.7	117205	354688	592619	307100	50313.6	85274.6	18709.2	28924.2	28447.3	279091	526398	337399	662549	1423284	499635	424457	79247.9	572591	448570
chenodeoxycholate/deoxycholate(CDCA)/(DCA)	409960	1149019	10600000	186130	1329639	1522766	322925	645856	525239	1504720	262812	1463877	1544192	625469	444920	470681	479850	869857	402117	15934.6	347813	1239248	298464	4306.03	412036	1952208	1217461	7560.69	392419	360734	173641	482675	824517	354381	115946	105619	212185	324444	334398	770922	1739884	1343602	951794	1561302	1341603	108698	1008360	2659483	1146847
Cholate (CA)	124536	132943	11400000	769772	4297934	6281674	568257	4673092	1170314	6046414	224151	8342854	557819	637135	950777	319046	461613	1134688	628986	3649.23	572899	8299824	675511	17858.8	1059845	1676820	1000922	4967.19	256513	100410	384883	825419	1831486	602183	273053	322229	141602	170021	107104	528239	1707274	670152	4094875	7974936	4651642	1364914	1557718	7450432	905289
glycochenodeoxycholate (GCDCA)	10644.6	9085.65	19146.3	19616.1	16300.8	19106.7	8922.47	11354	13581.6	19207.2	32726.5	17203.6	11899.2	12019.3	10447.7	13856	13204.5	14287.9	12673.8	10296.8	13345.4	17335.8	15183.1	0	13975.3	15521.1	14571.7	667.462	18572.5	15391.7	15961.5	14133.7	18371.3	15580.5	12581.4	13921.8	8432.69	15828.5	11028.2	16089.1	9441.52	14390	17568.6	14737.3	15608	10589	11150	11075.2	15531.3
glycocholate (GCA)	61989.2	64744	160118	169165	208245	260575	153077	152261	260351	714290	223830	206420	63605.6	82724.9	91724.9	109872	79590.6	120256	152746	524.958	107922	239663	164880	0	214959	251947	119333	0	106855	104165	132410	108793	164503	108897	73008.7	72070.4	73013.7	110032	80037.7	125604	97884.5	114101	166748	209622	175339	149216	146032	189112	110585
glycodeoxycholic acic (GDCA)	35757	39708.8	64480.1	67731.4	72293.7	69993.2	35454.5	35605.2	48210.8	61254.1	147720	54416.9	36713.5	38684.3	33667.4	63372	36960.7	65536.3	57579.7	810.154	49687.8	59025.3	44195.3	0	54968.2	60081.7	65246.6	0	53664.2	65494.4	71423.7	62570.2	69592	61435.5	40920.2	37927.5	39514.8	64009.3	36363.8	66542.3	33647.2	64903.4	68125.7	69039	56349.7	39225.4	42832.1	39992.4	60386.7
Hyodeoxycholate/ursodeoxycholate (HDCA)/ (UDCA)	1078.25	2704.09	351215	2396.21	29148.4	35702.2	1878.05	13518.5	3126.23	8449.51	1717.47	10652.9	47989.1	26361.5	13815.9	25521.2	19627.3	49125.9	9171.02	3771.74	7620.63	41895.8	2702.31	16558.8	3820.25	7988.08	9743.66	33337.3	2833.93	627.141	7155.4	21594.4	40197.7	18984	983.725	1312.23	2953.01	639.629	1257.13	16614.1	17585	19137.6	28258.7	31084.3	35543.8	1970.25	3630.39	15407.3	50977.6
omega-muricholate (w-MCA)	34876.2	44205.5	1268502	26694	196006	290073	22618.3	252838	50259.9	377649	18913.2	467859	96948.5	40755.4	37102.5	78139	38543.1	148334	57266.8	25404.9	56532	7835.18	1264	3325.19	3884.84	7144.89	6090.82	127088	31521.5	36467.4	15718	94468.9	105424	92361.1	11500.6	15169.1	7617.85	34884	32085.5	167214	185879	142840	269287	782354	140499	97344.2	77959.1	391035	130366
[truncated: 97 more columns]
