# Supplementary material for: Differential Sensitivity to Plasmodium yoelii Infection in C57BL/6 Mice Impacts Gut-Liver Axis Homeostasis
Source: Sci Rep. 2019 Mar 5;9:3472. doi: 10.1038/s41598-019-40266-6 (PMC6401097; doi:10.1038/s41598-019-40266-6)
Supplement: Supplementary file 8 — Supplementary Table 7 [file 41598_2019_40266_MOESM8_ESM.xlsx]

## Sheet: CGEB-IMR_map_file
Supplementary Table 7
#SampleID	BarcodeSequence	LinkerPrimerSequence	FileInput	Vendor	Time_Point	Resistance	Vendortime	Time	Experiment	Sample
CR1.0			4C10_S374_L001.assembled_filtered.fasta.nonchimera.fasta	CR	Uninfected	Susc	CR_0	0	JED_4	CR0
CR1.7			4C17_S351_L001.assembled_filtered.fasta.nonchimera.fasta	CR	Early	Susc	CR_7	7	JED_4	CR7
CR1.14			4C114_S328_L001.assembled_filtered.fasta.nonchimera.fasta	CR	Mid	Susc	CR_14	14	JED_4	CR14
CR1.21			4C121_S305_L001.assembled_filtered.fasta.nonchimera.fasta	CR	Mid_late	Susc	CR_21	21	JED_4	CR21
CR1.28			4C128_S377_L001.assembled_filtered.fasta.nonchimera.fasta	CR	Late	Susc	CR_28	28	JED_4	CR28
CR1.60			4C160_S357_L001.assembled_filtered.fasta.nonchimera.fasta	CR	Post	Susc	CR_60	60	JED_4	CR60
CR2.0			4C20_S291_L001.assembled_filtered.fasta.nonchimera.fasta	CR	Uninfected	Susc	CR_0	0	JED_4	CR0
CR2.7			4C27_S363_L001.assembled_filtered.fasta.nonchimera.fasta	CR	Early	Susc	CR_7	7	JED_4	CR7
CR2.21			4C221_S317_L001.assembled_filtered.fasta.nonchimera.fasta	CR	Mid_late	Susc	CR_21	21	JED_4	CR21
CR2.60			4C260_S369_L001.assembled_filtered.fasta.nonchimera.fasta	CR	Post	Susc	CR_60	60	JED_4	CR60
CR3.0			4C30_S303_L001.assembled_filtered.fasta.nonchimera.fasta	CR	Uninfected	Susc	CR_0	0	JED_4	CR0
CR3.7			4C37_S375_L001.assembled_filtered.fasta.nonchimera.fasta	CR	Early	Susc	CR_7	7	JED_4	CR7
CR3.14			4C314_S352_L001.assembled_filtered.fasta.nonchimera.fasta	CR	Mid	Susc	CR_14	14	JED_4	CR14
CR3.21			4C321_S329_L001.assembled_filtered.fasta.nonchimera.fasta	CR	Mid_late	Susc	CR_21	21	JED_4	CR21
CR3.28			4C328_S309_L001.assembled_filtered.fasta.nonchimera.fasta	CR	Late	Susc	CR_28	28	JED_4	CR28
CR3.60			4C360_S381_L001.assembled_filtered.fasta.nonchimera.fasta	CR	Post	Susc	CR_60	60	JED_4	CR60
CR4.0			5C10_S334_L001.assembled_filtered.fasta.nonchimera.fasta	CR	Uninfected	Susc	CR_0	0	JED_5	CR0
CR4.7			5C17_S311_L001.assembled_filtered.fasta.nonchimera.fasta	CR	Early	Susc	CR_7	7	JED_5	CR7
CR4.14			5C114_S383_L001.assembled_filtered.fasta.nonchimera.fasta	CR	Mid	Susc	CR_14	14	JED_5	CR14
CR4.21			5C121_S360_L001.assembled_filtered.fasta.nonchimera.fasta	CR	Mid_late	Susc	CR_21	21	JED_5	CR21
CR4.28			5C128_S133_L001.assembled_filtered.fasta.nonchimera.fasta	CR	Late	Susc	CR_28	28	JED_5	CR28
CR4.60			5C160_S356_L001.assembled_filtered.fasta.nonchimera.fasta	CR	Post	Susc	CR_60	60	JED_5	CR60
CR5.0			5C20_S346_L001.assembled_filtered.fasta.nonchimera.fasta	CR	Uninfected	Susc	CR_0	0	JED_5	CR0
CR5.7			5C27_S323_L001.assembled_filtered.fasta.nonchimera.fasta	CR	Early	Susc	CR_7	7	JED_5	CR7
CR5.14			5C214_S300_L001.assembled_filtered.fasta.nonchimera.fasta	CR	Mid	Susc	CR_14	14	JED_5	CR14
CR5.21			5C221_S372_L001.assembled_filtered.fasta.nonchimera.fasta	CR	Mid_late	Susc	CR_21	21	JED_5	CR21
CR5.28			5C228_S145_L001.assembled_filtered.fasta.nonchimera.fasta	CR	Late	Susc	CR_28	28	JED_5	CR28
CR5.60			5C260_S368_L001.assembled_filtered.fasta.nonchimera.fasta	CR	Post	Susc	CR_60	60	JED_5	CR60
CR6.0			5C30_S358_L001.assembled_filtered.fasta.nonchimera.fasta	CR	Uninfected	Susc	CR_0	0	JED_5	CR0
CR6.7			5C37_S335_L001.assembled_filtered.fasta.nonchimera.fasta	CR	Early	Susc	CR_7	7	JED_5	CR7
CR6.14			5C314_S312_L001.assembled_filtered.fasta.nonchimera.fasta	CR	Mid	Susc	CR_14	14	JED_5	CR14
CR6.21			5C321_S384_L001.assembled_filtered.fasta.nonchimera.fasta	CR	Mid_late	Susc	CR_21	21	JED_5	CR21
CR6.28			5C328_S157_L001.assembled_filtered.fasta.nonchimera.fasta	CR	Late	Susc	CR_28	28	JED_5	CR28
CR6.60			5C360_S380_L001.assembled_filtered.fasta.nonchimera.fasta	CR	Post	Susc	CR_60	60	JED_5	CR60
Tac1.0			4T10_S338_L001.assembled_filtered.fasta.nonchimera.fasta	Tac	Uninfected	Res	Tac_0	0	JED_4	Tac0
Tac1.7			4T17_S315_L001.assembled_filtered.fasta.nonchimera.fasta	Tac	Early	Res	Tac_7	7	JED_4	Tac7
Tac1.14			4T114_S292_L001.assembled_filtered.fasta.nonchimera.fasta	Tac	Mid	Res	Tac_14	14	JED_4	Tac14
Tac1.21			4T121_S364_L001.assembled_filtered.fasta.nonchimera.fasta	Tac	Mid_late	Res	Tac_21	21	JED_4	Tac21
Tac1.28			4T128_S341_L001.assembled_filtered.fasta.nonchimera.fasta	Tac	Late	Res	Tac_28	28	JED_4	Tac28
Tac1.60			4T160_S321_L001.assembled_filtered.fasta.nonchimera.fasta	Tac	Post	Res	Tac_60	60	JED_4	Tac60
Tac2.0			4T20_S350_L001.assembled_filtered.fasta.nonchimera.fasta	Tac	Uninfected	Res	Tac_0	0	JED_4	Tac0
Tac2.7			4T27_S327_L001.assembled_filtered.fasta.nonchimera.fasta	Tac	Early	Res	Tac_7	7	JED_4	Tac7
Tac2.14			4T214_S304_L001.assembled_filtered.fasta.nonchimera.fasta	Tac	Mid	Res	Tac_14	14	JED_4	Tac14
Tac2.21			4T221_S376_L001.assembled_filtered.fasta.nonchimera.fasta	Tac	Mid_late	Res	Tac_21	21	JED_4	Tac21
Tac2.28			4T228_S353_L001.assembled_filtered.fasta.nonchimera.fasta	Tac	Late	Res	Tac_28	28	JED_4	Tac28
Tac3.7			4T37_S339_L001.assembled_filtered.fasta.nonchimera.fasta	Tac	Early	Res	Tac_7	7	JED_4	Tac7
Tac3.14			4T314_S316_L001.assembled_filtered.fasta.nonchimera.fasta	Tac	Mid	Res	Tac_14	14	JED_4	Tac14
Tac3.21			4T321_S293_L001.assembled_filtered.fasta.nonchimera.fasta	Tac	Mid_late	Res	Tac_21	21	JED_4	Tac21
Tac3.28			4T328_S365_L001.assembled_filtered.fasta.nonchimera.fasta	Tac	Late	Res	Tac_28	28	JED_4	Tac28
Tac3.60			4T360_S345_L001.assembled_filtered.fasta.nonchimera.fasta	Tac	Post	Res	Tac_60	60	JED_4	Tac60
Tac4.0			5T10_S298_L001.assembled_filtered.fasta.nonchimera.fasta	Tac	Uninfected	Res	Tac_0	0	JED_5	Tac0
Tac4.7			5T17_S370_L001.assembled_filtered.fasta.nonchimera.fasta	Tac	Early	Res	Tac_7	7	JED_5	Tac7
Tac4.14			5T114_S347_L001.assembled_filtered.fasta.nonchimera.fasta	Tac	Mid	Res	Tac_14	14	JED_5	Tac14
Tac4.21			5T121_S324_L001.assembled_filtered.fasta.nonchimera.fasta	Tac	Mid_late	Res	Tac_21	21	JED_5	Tac21
Tac4.28			5T128_S97_L001.assembled_filtered.fasta.nonchimera.fasta	Tac	Late	Res	Tac_28	28	JED_5	Tac28
Tac4.60			5T160_S169_L001.assembled_filtered.fasta.nonchimera.fasta	Tac	Post	Res	Tac_60	60	JED_5	Tac60
Tac5.0			5T20_S310_L001.assembled_filtered.fasta.nonchimera.fasta	Tac	Uninfected	Res	Tac_0	0	JED_5	Tac0
Tac5.7			5T27_S382_L001.assembled_filtered.fasta.nonchimera.fasta	Tac	Early	Res	Tac_7	7	JED_5	Tac7
Tac5.14			5T214_S359_L001.assembled_filtered.fasta.nonchimera.fasta	Tac	Mid	Res	Tac_14	14	JED_5	Tac14
Tac5.21			5T221_S336_L001.assembled_filtered.fasta.nonchimera.fasta	Tac	Mid_late	Res	Tac_21	21	JED_5	Tac21
Tac5.28			5T228_S109_L001.assembled_filtered.fasta.nonchimera.fasta	Tac	Late	Res	Tac_28	28	JED_5	Tac28
Tac5.60			5T260_S181_L001.assembled_filtered.fasta.nonchimera.fasta	Tac	Post	Res	Tac_60	60	JED_5	Tac60
Tac6.0			5T30_S322_L001.assembled_filtered.fasta.nonchimera.fasta	Tac	Uninfected	Res	Tac_0	0	JED_5	Tac0
Tac6.7			5T37_S299_L001.assembled_filtered.fasta.nonchimera.fasta	Tac	Early	Res	Tac_7	7	JED_5	Tac7
Tac6.14			5T314_S371_L001.assembled_filtered.fasta.nonchimera.fasta	Tac	Mid	Res	Tac_14	14	JED_5	Tac14
Tac6.21			5T321_S348_L001.assembled_filtered.fasta.nonchimera.fasta	Tac	Mid_late	Res	Tac_21	21	JED_5	Tac21
Tac6.28			5T328_S121_L001.assembled_filtered.fasta.nonchimera.fasta	Tac	Late	Res	Tac_28	28	JED_5	Tac28
Tac6.60			5T360_S344_L001.assembled_filtered.fasta.nonchimera.fasta	Tac	Post	Res	Tac_60	60	JED_5	Tac60
E1			E1_S361_L001.assembled_filtered.fasta.nonchimera.fasta	Env	Uninfected	Susc	Env_0	0	NA	Env
E2			E2_S373_L001.assembled_filtered.fasta.nonchimera.fasta	Env	Uninfected	Susc	Env_0	0	NA	Env
E3			E3_S290_L001.assembled_filtered.fasta.nonchimera.fasta	Env	Uninfected	Susc	Env_0	0	NA	Env
E4			E4_S302_L001.assembled_filtered.fasta.nonchimera.fasta	Env	Uninfected	Susc	Env_0	0	NA	Env
E5			E5_S314_L001.assembled_filtered.fasta.nonchimera.fasta	Env	Uninfected	Susc	Env_0	0	NA	Env
E6			E6_S326_L001.assembled_filtered.fasta.nonchimera.fasta	Env	Uninfected	Susc	Env_0	0	NA	Env
J1			J1_S289_L001.assembled_filtered.fasta.nonchimera.fasta	Jax	Uninfected	Res	Jax_0	0	NA	Jax
J2			J2_S301_L001.assembled_filtered.fasta.nonchimera.fasta	Jax	Uninfected	Res	Jax_0	0	NA	Jax
J3			J3_S313_L001.assembled_filtered.fasta.nonchimera.fasta	Jax	Uninfected	Res	Jax_0	0	NA	Jax
J4			J4_S325_L001.assembled_filtered.fasta.nonchimera.fasta	Jax	Uninfected	Res	Jax_0	0	NA	Jax
J5			J5_S337_L001.assembled_filtered.fasta.nonchimera.fasta	Jax	Uninfected	Res	Jax_0	0	NA	Jax
J6			J6_S349_L001.assembled_filtered.fasta.nonchimera.fasta	Jax	Uninfected	Res	Jax_0	0	NA	Jax
