# Supplementary material for: Differential Sensitivity to Plasmodium yoelii Infection in C57BL/6 Mice Impacts Gut-Liver Axis Homeostasis
Source: Sci Rep. 2019 Mar 5;9:3472. doi: 10.1038/s41598-019-40266-6 (PMC6401097; doi:10.1038/s41598-019-40266-6)
Supplement: Supplementary file 9 — Supplementary Table 8 [file 41598_2019_40266_MOESM9_ESM.xlsx]

## Sheet: GTAC_map_file
Supplementary Table 8
#SampleID	Plate_well_ID	Plate	Vendor	Resistance	Status	Content_rcvd	Time_PI	Content_type	Content_status	Vendor_time	Time_gavage	Rcpt	Rcvd	Rcpt_Rcvd	Donor	Vendor_status_donor	donor_cecum	DNA_iso_group	Parasitemia	Resistance_parasitemia	Sample_group	Sample_group_gavage	Description
C0.1	F1	P1	CR	Susceptible	Uninfected	NA	0	feces	feces	C0	NA	NA	NA	NA	Donor	PyCR_donor	NA	1	high	susceptible_high	C0	C0	C0.1
C0.2	G1	P1	CR	Susceptible	Uninfected	NA	0	feces	feces	C0	NA	NA	NA	NA	Donor	PyCR_donor	NA	1	high	susceptible_high	C0	C0	C0.2
C0.3	H1	P1	CR	Susceptible	Uninfected	NA	0	feces	feces	C0	NA	NA	NA	NA	Donor	PyCR_donor	NA	1	high	susceptible_high	C0	C0	C0.3
C0.4	A2	P1	CR	Susceptible	Uninfected	NA	0	feces	feces	C0	NA	NA	NA	NA	Donor	PyCR_donor	NA	1	high	susceptible_high	C0	C0	C0.4
C0.5	B2	P1	CR	Susceptible	Uninfected	NA	0	feces	feces	C0	NA	NA	NA	NA	Donor	PyCR_donor	NA	1	high	susceptible_high	C0	C0	C0.5
C14.1	B4	P1	CR	Susceptible	Infected	NA	14	feces	Py_feces	C14	NA	NA	NA	NA	Donor	PyCR_donor	NA	2	high	susceptible_high	C14	C14	C14.1
C14.2	C4	P1	CR	Susceptible	Infected	NA	14	feces	Py_feces	C14	NA	NA	NA	NA	Donor	PyCR_donor	NA	2	high	susceptible_high	C14	C14	C14.2
C14.3	D4	P1	CR	Susceptible	Infected	NA	14	feces	Py_feces	C14	NA	NA	NA	NA	Donor	PyCR_donor	NA	2	high	susceptible_high	C14	C14	C14.3
C14.4	E4	P1	CR	Susceptible	Infected	NA	14	feces	Py_feces	C14	NA	NA	NA	NA	Donor	PyCR_donor	NA	2	high	susceptible_high	C14	C14	C14.4
C14.5	F4	P1	CR	Susceptible	Infected	NA	14	feces	Py_feces	C14	NA	NA	NA	NA	Donor	PyCR_donor	NA	2	high	susceptible_high	C14	C14	C14.5
C21.1	D5	P1	CR	Susceptible	Infected	NA	21	feces	Py_feces	C21	NA	NA	NA	NA	Donor	PyCR_donor	NA	2	high	susceptible_high	C21	C21	C21.1
C21.2	E5	P1	CR	Susceptible	Infected	NA	21	feces	Py_feces	C21	NA	NA	NA	NA	Donor	PyCR_donor	NA	2	high	susceptible_high	C21	C21	C21.2
C21.3	F5	P1	CR	Susceptible	Infected	NA	21	feces	Py_feces	C21	NA	NA	NA	NA	Donor	PyCR_donor	NA	2	high	susceptible_high	C21	C21	C21.3
C21.4	G5	P1	CR	Susceptible	Infected	NA	21	feces	Py_feces	C21	NA	NA	NA	NA	Donor	PyCR_donor	NA	2	high	susceptible_high	C21	C21	C21.4
C21.5	H5	P1	CR	Susceptible	Infected	NA	21	feces	Py_feces	C21	NA	NA	NA	NA	Donor	PyCR_donor	NA	2	high	susceptible_high	C21	C21	C21.5
C28.1	F6	P1	CR	Susceptible	Infected	NA	28	feces	Py_feces	C28	NA	NA	NA	NA	Donor	PyCR_donor	NA	3	high	susceptible_high	C28	C28	C28.1
C28.2	G6	P1	CR	Susceptible	Infected	NA	28	feces	Py_feces	C28	NA	NA	NA	NA	Donor	PyCR_donor	NA	3	high	susceptible_high	C28	C28	C28.2
C28.3	H6	P1	CR	Susceptible	Infected	NA	28	feces	Py_feces	C28	NA	NA	NA	NA	Donor	PyCR_donor	NA	3	high	susceptible_high	C28	C28	C28.3
C28.4	A7	P1	CR	Susceptible	Infected	NA	28	feces	Py_feces	C28	NA	NA	NA	NA	Donor	PyCR_donor	NA	3	high	susceptible_high	C28	C28	C28.4
C28.5	B7	P1	CR	Susceptible	Infected	NA	28	feces	Py_feces	C28	NA	NA	NA	NA	Donor	PyCR_donor	NA	3	high	susceptible_high	C28	C28	C28.5
C42.1	H7	P1	CR	Susceptible	Infected	NA	42	feces	Py_feces	C42	NA	NA	NA	NA	Donor	PyCR_donor	NA	4	high	susceptible_high	C42	C42	C42.1
C42.2	A8	P1	CR	Susceptible	Infected	NA	42	feces	Py_feces	C42	NA	NA	NA	NA	Donor	PyCR_donor	NA	4	high	susceptible_high	C42	C42	C42.2
C42.3	B8	P1	CR	Susceptible	Infected	NA	42	feces	Py_feces	C42	NA	NA	NA	NA	Donor	PyCR_donor	NA	4	high	susceptible_high	C42	C42	C42.3
C42.4	C8	P1	CR	Susceptible	Infected	NA	42	feces	Py_feces	C42	NA	NA	NA	NA	Donor	PyCR_donor	NA	4	high	susceptible_high	C42	C42	C42.4
C42.5	D8	P1	CR	Susceptible	Infected	NA	42	feces	Py_feces	C42	NA	NA	NA	NA	Donor	PyCR_donor	NA	4	high	susceptible_high	C42	C42	C42.5
C56.1	B9	P1	CR	Susceptible	Infected	NA	56	feces	Py_feces	C56	NA	NA	NA	NA	Donor	PyCR_donor	NA	5	high	susceptible_high	C56	C56	C56.1
C56.2	C9	P1	CR	Susceptible	Infected	NA	56	feces	Py_feces	C56	NA	NA	NA	NA	Donor	PyCR_donor	NA	5	high	susceptible_high	C56	C56	C56.2
C56.3	D9	P1	CR	Susceptible	Infected	NA	56	feces	Py_feces	C56	NA	NA	NA	NA	Donor	PyCR_donor	NA	5	high	susceptible_high	C56	C56	C56.3
C56.4	E9	P1	CR	Susceptible	Infected	NA	56	feces	Py_feces	C56	NA	NA	NA	NA	Donor	PyCR_donor	NA	5	high	susceptible_high	C56	C56	C56.4
C56.5	F9	P1	CR	Susceptible	Infected	NA	56	feces	Py_feces	C56	NA	NA	NA	NA	Donor	PyCR_donor	NA	5	high	susceptible_high	C56	C56	C56.5
C7.1	H2	P1	CR	Susceptible	Infected	NA	7	feces	Py_feces	C7	NA	NA	NA	NA	Donor	PyCR_donor	NA	1	high	susceptible_high	C7	C7	C7.1
C7.2	A3	P1	CR	Susceptible	Infected	NA	7	feces	Py_feces	C7	NA	NA	NA	NA	Donor	PyCR_donor	NA	1	high	susceptible_high	C7	C7	C7.2
C7.3	B3	P1	CR	Susceptible	Infected	NA	7	feces	Py_feces	C7	NA	NA	NA	NA	Donor	PyCR_donor	NA	1	high	susceptible_high	C7	C7	C7.3
C7.4	C3	P1	CR	Susceptible	Infected	NA	7	feces	Py_feces	C7	NA	NA	NA	NA	Donor	PyCR_donor	NA	1	high	susceptible_high	C7	C7	C7.4
C7.5	D3	P1	CR	Susceptible	Infected	NA	7	feces	Py_feces	C7	NA	NA	NA	NA	Donor	PyCR_donor	NA	1	high	susceptible_high	C7	C7	C7.5
CC.1	C10	P2	CR	Susceptible	Uninfected	NA	0	feces	feces	NA	NA	NA	NA	CR_NA	Control	CR_control	NA	10	high	susceptible_high	CR_control	CR_control	CC.1
CC.2	D10	P2	CR	Susceptible	Uninfected	NA	0	feces	feces	NA	NA	NA	NA	CR_NA	Control	CR_control	NA	10	high	susceptible_high	CR_control	CR_control	CC.2
CC.3	E10	P2	CR	Susceptible	Uninfected	NA	0	feces	feces	NA	NA	NA	NA	CR_NA	Control	CR_control	NA	10	high	susceptible_high	CR_control	CR_control	CC.3
CC.4	F10	P2	CR	Susceptible	Uninfected	NA	0	feces	feces	NA	NA	NA	NA	CR_NA	Control	CR_control	NA	10	high	susceptible_high	CR_control	CR_control	CC.4
Negative.control	NA	NA	NA	NA	NA	NA	NA	NA	NA	NA	NA	NA	NA	NA	NA	NA	NA	NA	NA	NA	NA	NA	NA
Positive.control	NA	NA	NA	NA	NA	NA	NA	NA	NA	NA	NA	NA	NA	NA	NA	NA	NA	NA	NA	NA	NA	NA	NA
PyCR.cecum.2	F12	P2	CR	Susceptible	Infected	NA	56	cecum	Py_cecum	NA	NA	NA	NA	NA	NA	NA	PyCR_cecum	11	NA	NA	PyCR_cecum	PyCR_cecum	PyCR.cecum.2
PyCR.cecum.3	E12	P2	CR	Susceptible	Infected	NA	56	cecum	Py_cecum	NA	NA	NA	NA	NA	NA	NA	PyCR_cecum	11	NA	NA	PyCR_cecum	PyCR_cecum	PyCR.cecum.3
PyCR.cecum.4	D12	P2	CR	Susceptible	Infected	NA	56	cecum	Py_cecum	NA	NA	NA	NA	NA	NA	NA	PyCR_cecum	11	NA	NA	PyCR_cecum	PyCR_cecum	PyCR.cecum.4
PyCR.cecum.5	C12	P2	CR	Susceptible	Infected	NA	56	cecum	Py_cecum	NA	NA	NA	NA	NA	NA	NA	PyCR_cecum	11	NA	NA	PyCR_cecum	PyCR_cecum	PyCR.cecum.5
PyTac.cecum.2	B12	P2	Tac	Resistant	Infected	NA	56	cecum	Py_cecum	NA	NA	NA	NA	NA	NA	NA	PyTac_cecum	11	NA	NA	PyTac_cecum	PyTac_cecum	PyTac.cecum.2
PyTac.cecum.3	A12	P2	Tac	Resistant	Infected	NA	56	cecum	Py_cecum	NA	NA	NA	NA	NA	NA	NA	PyTac_cecum	11	NA	NA	PyTac_cecum	PyTac_cecum	PyTac.cecum.3
PyTac.cecum.4	H11	P2	Tac	Resistant	Infected	NA	56	cecum	Py_cecum	NA	NA	NA	NA	NA	NA	NA	PyTac_cecum	11	NA	NA	PyTac_cecum	PyTac_cecum	PyTac.cecum.4
PyTac.cecum.5	G11	P2	Tac	Resistant	Infected	NA	56	cecum	Py_cecum	NA	NA	NA	NA	NA	NA	NA	PyTac_cecum	11	NA	NA	PyTac_cecum	PyTac_cecum	PyTac.cecum.5
T0.1	A1	P1	Tac	Resistant	Uninfected	NA	0	feces	feces	T0	NA	NA	NA	NA	Donor	PyTac_donor	NA	1	low	resistant_low	T0	T0	T0.1
T0.2	B1	P1	Tac	Resistant	Uninfected	NA	0	feces	feces	T0	NA	NA	NA	NA	Donor	PyTac_donor	NA	1	low	resistant_low	T0	T0	T0.2
T0.3	C1	P1	Tac	Resistant	Uninfected	NA	0	feces	feces	T0	NA	NA	NA	NA	Donor	PyTac_donor	NA	1	low	resistant_low	T0	T0	T0.3
T0.4	D1	P1	Tac	Resistant	Uninfected	NA	0	feces	feces	T0	NA	NA	NA	NA	Donor	PyTac_donor	NA	1	low	resistant_low	T0	T0	T0.4
T0.5	E1	P1	Tac	Resistant	Uninfected	NA	0	feces	feces	T0	NA	NA	NA	NA	Donor	PyTac_donor	NA	1	low	resistant_low	T0	T0	T0.5
T14.1	E3	P1	Tac	Resistant	Infected	NA	14	feces	Py_feces	T14	NA	NA	NA	NA	Donor	PyTac_donor	NA	2	low	resistant_low	T14	T14	T14.1
T14.2	F3	P1	Tac	Resistant	Infected	NA	14	feces	Py_feces	T14	NA	NA	NA	NA	Donor	PyTac_donor	NA	2	low	resistant_low	T14	T14	T14.2
T14.3	G3	P1	Tac	Resistant	Infected	NA	14	feces	Py_feces	T14	NA	NA	NA	NA	Donor	PyTac_donor	NA	2	low	resistant_low	T14	T14	T14.3
T14.4	H3	P1	Tac	Resistant	Infected	NA	14	feces	Py_feces	T14	NA	NA	NA	NA	Donor	PyTac_donor	NA	2	low	resistant_low	T14	T14	T14.4
T14.5	A4	P1	Tac	Resistant	Infected	NA	14	feces	Py_feces	T14	NA	NA	NA	NA	Donor	PyTac_donor	NA	2	low	resistant_low	T14	T14	T14.5
T21.1	G4	P1	Tac	Resistant	Infected	NA	21	feces	Py_feces	T21	NA	NA	NA	NA	Donor	PyTac_donor	NA	2	low	resistant_low	T21	T21	T21.1
T21.2	H4	P1	Tac	Resistant	Infected	NA	21	feces	Py_feces	T21	NA	NA	NA	NA	Donor	PyTac_donor	NA	2	low	resistant_low	T21	T21	T21.2
T21.3	A5	P1	Tac	Resistant	Infected	NA	21	feces	Py_feces	T21	NA	NA	NA	NA	Donor	PyTac_donor	NA	2	low	resistant_low	T21	T21	T21.3
T21.4	B5	P1	Tac	Resistant	Infected	NA	21	feces	Py_feces	T21	NA	NA	NA	NA	Donor	PyTac_donor	NA	2	low	resistant_low	T21	T21	T21.4
T21.5	C5	P1	Tac	Resistant	Infected	NA	21	feces	Py_feces	T21	NA	NA	NA	NA	Donor	PyTac_donor	NA	2	low	resistant_low	T21	T21	T21.5
T28.1	A6	P1	Tac	Resistant	Infected	NA	28	feces	Py_feces	T28	NA	NA	NA	NA	Donor	PyTac_donor	NA	3	low	resistant_low	T28	T28	T28.1
T28.2	B6	P1	Tac	Resistant	Infected	NA	28	feces	Py_feces	T28	NA	NA	NA	NA	Donor	PyTac_donor	NA	3	low	resistant_low	T28	T28	T28.2
T28.3	C6	P1	Tac	Resistant	Infected	NA	28	feces	Py_feces	T28	NA	NA	NA	NA	Donor	PyTac_donor	NA	3	low	resistant_low	T28	T28	T28.3
T28.4	D6	P1	Tac	Resistant	Infected	NA	28	feces	Py_feces	T28	NA	NA	NA	NA	Donor	PyTac_donor	NA	3	low	resistant_low	T28	T28	T28.4
T28.5	E6	P1	Tac	Resistant	Infected	NA	28	feces	Py_feces	T28	NA	NA	NA	NA	Donor	PyTac_donor	NA	3	low	resistant_low	T28	T28	T28.5
T42.1	C7	P1	Tac	Resistant	Infected	NA	42	feces	Py_feces	T42	NA	NA	NA	NA	Donor	PyTac_donor	NA	4	low	resistant_low	T42	T42	T42.1
T42.2	D7	P1	Tac	Resistant	Infected	NA	42	feces	Py_feces	T42	NA	NA	NA	NA	Donor	PyTac_donor	NA	4	low	resistant_low	T42	T42	T42.2
T42.3	E7	P1	Tac	Resistant	Infected	NA	42	feces	Py_feces	T42	NA	NA	NA	NA	Donor	PyTac_donor	NA	4	low	resistant_low	T42	T42	T42.3
T42.4	F7	P1	Tac	Resistant	Infected	NA	42	feces	Py_feces	T42	NA	NA	NA	NA	Donor	PyTac_donor	NA	4	low	resistant_low	T42	T42	T42.4
T42.5	G7	P1	Tac	Resistant	Infected	NA	42	feces	Py_feces	T42	NA	NA	NA	NA	Donor	PyTac_donor	NA	4	low	resistant_low	T42	T42	T42.5
T56.1	E8	P1	Tac	Resistant	Infected	NA	56	feces	Py_feces	T56	NA	NA	NA	NA	Donor	PyTac_donor	NA	5	low	resistant_low	T56	T56	T56.1
T56.2	F8	P1	Tac	Resistant	Infected	NA	56	feces	Py_feces	T56	NA	NA	NA	NA	Donor	PyTac_donor	NA	5	low	resistant_low	T56	T56	T56.2
T56.3	G8	P1	Tac	Resistant	Infected	NA	56	feces	Py_feces	T56	NA	NA	NA	NA	Donor	PyTac_donor	NA	5	low	resistant_low	T56	T56	T56.3
T56.4	H8	P1	Tac	Resistant	Infected	NA	56	feces	Py_feces	T56	NA	NA	NA	NA	Donor	PyTac_donor	NA	5	low	resistant_low	T56	T56	T56.4
T56.5	A9	P1	Tac	Resistant	Infected	NA	56	feces	Py_feces	T56	NA	NA	NA	NA	Donor	PyTac_donor	NA	5	low	resistant_low	T56	T56	T56.5
T7.1	C2	P1	Tac	Resistant	Infected	NA	7	feces	Py_feces	T7	NA	NA	NA	NA	Donor	PyTac_donor	NA	1	low	resistant_low	T7	T7	T7.1
T7.2	D2	P1	Tac	Resistant	Infected	NA	7	feces	Py_feces	T7	NA	NA	NA	NA	Donor	PyTac_donor	NA	1	low	resistant_low	T7	T7	T7.2
T7.3	E2	P1	Tac	Resistant	Infected	NA	7	feces	Py_feces	T7	NA	NA	NA	NA	Donor	PyTac_donor	NA	1	low	resistant_low	T7	T7	T7.3
T7.4	F2	P1	Tac	Resistant	Infected	NA	7	feces	Py_feces	T7	NA	NA	NA	NA	Donor	PyTac_donor	NA	1	low	resistant_low	T7	T7	T7.4
T7.5	G2	P1	Tac	Resistant	Infected	NA	7	feces	Py_feces	T7	NA	NA	NA	NA	Donor	PyTac_donor	NA	1	low	resistant_low	T7	T7	T7.5
TC.1	G9	P2	Tac	Resistant	Uninfected	NA	0	feces	feces	NA	NA	NA	NA	Tac_NA	Control	Tac_control	NA	10	low	resistant_low	Tac_control	Tac_control	TC.1
TC.2	H9	P2	Tac	Resistant	Uninfected	NA	0	feces	feces	NA	NA	NA	NA	Tac_NA	Control	Tac_control	NA	10	low	resistant_low	Tac_control	Tac_control	TC.2
TC.3	A10	P2	Tac	Resistant	Uninfected	NA	0	feces	feces	NA	NA	NA	NA	Tac_NA	Control	Tac_control	NA	10	low	resistant_low	Tac_control	Tac_control	TC.3
TC.4	B10	P2	Tac	Resistant	Uninfected	NA	0	feces	feces	NA	NA	NA	NA	Tac_NA	Control	Tac_control	NA	10	low	resistant_low	Tac_control	Tac_control	TC.4
nCR.C.post.1	F4	P2	CR	Susceptible	Uninfected	CR	0	feces	feces	NA	Postgavage	CR	nCR	CR_nCR	Rcpt	CR_rcpt	NA	8	high	susceptible_high	nCR_C	nCR_C_post	nCR.C.post.1
nCR.C.post.2	G4	P2	CR	Susceptible	Uninfected	CR	0	feces	feces	NA	Postgavage	CR	nCR	CR_nCR	Rcpt	CR_rcpt	NA	8	high	susceptible_high	nCR_C	nCR_C_post	nCR.C.post.2
nCR.C.post.3	H4	P2	CR	Susceptible	Uninfected	CR	0	feces	feces	NA	Postgavage	CR	nCR	CR_nCR	Rcpt	CR_rcpt	NA	8	high	susceptible_high	nCR_C	nCR_C_post	nCR.C.post.3
nCR.C.post.4	A5	P2	CR	Susceptible	Uninfected	CR	0	feces	feces	NA	Postgavage	CR	nCR	CR_nCR	Rcpt	CR_rcpt	NA	8	high	susceptible_high	nCR_C	nCR_C_post	nCR.C.post.4
nCR.C.post.5	B5	P2	CR	Susceptible	Uninfected	CR	0	feces	feces	NA	Postgavage	CR	nCR	CR_nCR	Rcpt	CR_rcpt	NA	8	high	susceptible_high	nCR_C	nCR_C_post	nCR.C.post.5
nCR.C.pre.1	F11	P1	CR	Susceptible	Uninfected	CR	0	feces	feces	NA	Pregavage	CR	nCR	CR_nCR	Rcpt	CR_rcpt	NA	6	high	susceptible_high	nCR_C	nCR_C_pre	nCR.C.pre.1
nCR.C.pre.2	G11	P1	CR	Susceptible	Uninfected	CR	0	feces	feces	NA	Pregavage	CR	nCR	CR_nCR	Rcpt	CR_rcpt	NA	6	high	susceptible_high	nCR_C	nCR_C_pre	nCR.C.pre.2
nCR.C.pre.3	H11	P1	CR	Susceptible	Uninfected	CR	0	feces	feces	NA	Pregavage	CR	nCR	CR_nCR	Rcpt	CR_rcpt	NA	6	high	susceptible_high	nCR_C	nCR_C_pre	nCR.C.pre.3
nCR.C.pre.4	A12	P1	CR	Susceptible	Uninfected	CR	0	feces	feces	NA	Pregavage	CR	nCR	CR_nCR	Rcpt	CR_rcpt	NA	6	high	susceptible_high	nCR_C	nCR_C_pre	nCR.C.pre.4
nCR.C.pre.5	B12	P1	CR	Susceptible	Uninfected	CR	0	feces	feces	NA	Pregavage	CR	nCR	CR_nCR	Rcpt	CR_rcpt	NA	6	high	susceptible_high	nCR_C	nCR_C_pre	nCR.C.pre.5
nCR.GF.1	C9	P2	CR	Susceptible	Uninfected	CR	0	feces	feces	NA	Postgavage	GF	nCR	GF_nCR	Rcpt	GF_rcpt	NA	10	low	susceptible_high	nCR_GF	nCR_GF	nCR.GF.1
nCR.GF.2	D9	P2	CR	Susceptible	Uninfected	CR	0	feces	feces	NA	Postgavage	GF	nCR	GF_nCR	Rcpt	GF_rcpt	NA	10	high	susceptible_high	nCR_GF	nCR_GF	nCR.GF.2
nCR.GF.3	E9	P2	CR	Susceptible	Uninfected	CR	0	feces	feces	NA	Postgavage	GF	nCR	GF_nCR	Rcpt	GF_rcpt	NA	10	high	susceptible_high	nCR_GF	nCR_GF	nCR.GF.3
nCR.GF.4	F9	P2	CR	Susceptible	Uninfected	CR	0	feces	feces	NA	Postgavage	GF	nCR	GF_nCR	Rcpt	GF_rcpt	NA	10	high	susceptible_high	nCR_GF	nCR_GF	nCR.GF.4
nCR.T.post.1	A4	P2	Tac	Resistant	Uninfected	CR	0	feces	feces	NA	Postgavage	Tac	nCR	Tac_nCR	Rcpt	Tac_rcpt	NA	8	high	resistant_high	nCR_T	nCR_T_post	nCR.T.post.1
nCR.T.post.2	B4	P2	Tac	Resistant	Uninfected	CR	0	feces	feces	NA	Postgavage	Tac	nCR	Tac_nCR	Rcpt	Tac_rcpt	NA	8	high	resistant_high	nCR_T	nCR_T_post	nCR.T.post.2
nCR.T.post.3	C4	P2	Tac	Resistant	Uninfected	CR	0	feces	feces	NA	Postgavage	Tac	nCR	Tac_nCR	Rcpt	Tac_rcpt	NA	8	high	resistant_high	nCR_T	nCR_T_post	nCR.T.post.3
nCR.T.post.4	D4	P2	Tac	Resistant	Uninfected	CR	0	feces	feces	NA	Postgavage	Tac	nCR	Tac_nCR	Rcpt	Tac_rcpt	NA	8	high	resistant_high	nCR_T	nCR_T_post	nCR.T.post.4
nCR.T.post.5	E4	P2	Tac	Resistant	Uninfected	CR	0	feces	feces	NA	Postgavage	Tac	nCR	Tac_nCR	Rcpt	Tac_rcpt	NA	8	high	resistant_high	nCR_T	nCR_T_post	nCR.T.post.5
nCR.T.pre.1	A11	P1	Tac	Resistant	Uninfected	CR	0	feces	feces	NA	Pregavage	Tac	nCR	Tac_nCR	Rcpt	Tac_rcpt	NA	6	high	resistant_high	nCR_T	nCR_T_pre	nCR.T.pre.1
nCR.T.pre.2	B11	P1	Tac	Resistant	Uninfected	CR	0	feces	feces	NA	Pregavage	Tac	nCR	Tac_nCR	Rcpt	Tac_rcpt	NA	6	high	resistant_high	nCR_T	nCR_T_pre	nCR.T.pre.2
nCR.T.pre.3	C11	P1	Tac	Resistant	Uninfected	CR	0	feces	feces	NA	Pregavage	Tac	nCR	Tac_nCR	Rcpt	Tac_rcpt	NA	6	high	resistant_high	nCR_T	nCR_T_pre	nCR.T.pre.3
nCR.T.pre.4	D11	P1	Tac	Resistant	Uninfected	CR	0	feces	feces	NA	Pregavage	Tac	nCR	Tac_nCR	Rcpt	Tac_rcpt	NA	6	high	resistant_high	nCR_T	nCR_T_pre	nCR.T.pre.4
nCR.T.pre.5	E11	P1	Tac	Resistant	Uninfected	CR	0	feces	feces	NA	Pregavage	Tac	nCR	Tac_nCR	Rcpt	Tac_rcpt	NA	6	high	resistant_high	nCR_T	nCR_T_pre	nCR.T.pre.5
nCR.cecum.1	C11	P2	CR	Susceptible	Uninfected	NA	0	cecum	cecum	NA	NA	NA	NA	NA	NA	NA	CR_cecum	11	NA	NA	nCR_cecum	nCR_cecum	nCR.cecum.1
nCR.cecum.2	D11	P2	CR	Susceptible	Uninfected	NA	0	cecum	cecum	NA	NA	NA	NA	NA	NA	NA	CR_cecum	11	NA	NA	nCR_cecum	nCR_cecum	nCR.cecum.2
nCR.cecum.3	E11	P2	CR	Susceptible	Uninfected	NA	0	cecum	cecum	NA	NA	NA	NA	NA	NA	NA	CR_cecum	11	NA	NA	nCR_cecum	nCR_cecum	nCR.cecum.3
nCR.cecum.4	F11	P2	CR	Susceptible	Uninfected	NA	0	cecum	cecum	NA	NA	NA	NA	NA	NA	NA	CR_cecum	11	NA	NA	nCR_cecum	nCR_cecum	nCR.cecum.4
nTR.C.post.1	D3	P2	CR	Susceptible	Uninfected	Tac	0	feces	feces	NA	Postgavage	CR	nTac	CR_nTac	Rcpt	CR_rcpt	NA	7	high	susceptible_high	nTac_C	nTac_C_post	nTR.C.post.1
nTR.C.post.2	E3	P2	CR	Susceptible	Uninfected	Tac	0	feces	feces	NA	Postgavage	CR	nTac	CR_nTac	Rcpt	CR_rcpt	NA	7	high	susceptible_high	nTac_C	nTac_C_post	nTR.C.post.2
nTR.C.post.3	F3	P2	CR	Susceptible	Uninfected	Tac	0	feces	feces	NA	Postgavage	CR	nTac	CR_nTac	Rcpt	CR_rcpt	NA	7	high	susceptible_high	nTac_C	nTac_C_post	nTR.C.post.3
nTR.C.post.4	G3	P2	CR	Susceptible	Uninfected	Tac	0	feces	feces	NA	Postgavage	CR	nTac	CR_nTac	Rcpt	CR_rcpt	NA	7	high	susceptible_high	nTac_C	nTac_C_post	nTR.C.post.4
nTR.C.post.5	H3	P2	CR	Susceptible	Uninfected	Tac	0	feces	feces	NA	Postgavage	CR	nTac	CR_nTac	Rcpt	CR_rcpt	NA	7	high	susceptible_high	nTac_C	nTac_C_post	nTR.C.post.5
nTR.C.pre.1	D10	P1	CR	Susceptible	Uninfected	Tac	0	feces	feces	NA	Pregavage	CR	nTac	CR_nTac	Rcpt	CR_rcpt	NA	5	high	susceptible_high	nTac_C	nTac_C_pre	nTR.C.pre.1
nTR.C.pre.2	E10	P1	CR	Susceptible	Uninfected	Tac	0	feces	feces	NA	Pregavage	CR	nTac	CR_nTac	Rcpt	CR_rcpt	NA	5	high	susceptible_high	nTac_C	nTac_C_pre	nTR.C.pre.2
nTR.C.pre.3	F10	P1	CR	Susceptible	Uninfected	Tac	0	feces	feces	NA	Pregavage	CR	nTac	CR_nTac	Rcpt	CR_rcpt	NA	5	high	susceptible_high	nTac_C	nTac_C_pre	nTR.C.pre.3
nTR.C.pre.4	G10	P1	CR	Susceptible	Uninfected	Tac	0	feces	feces	NA	Pregavage	CR	nTac	CR_nTac	Rcpt	CR_rcpt	NA	5	high	susceptible_high	nTac_C	nTac_C_pre	nTR.C.pre.4
nTR.C.pre.5	H10	P1	CR	Susceptible	Uninfected	Tac	0	feces	feces	NA	Pregavage	CR	nTac	CR_nTac	Rcpt	CR_rcpt	NA	5	high	susceptible_high	nTac_C	nTac_C_pre	nTR.C.pre.5
nTR.GF.1	G8	P2	Tac	Resistant	Uninfected	Tac	0	feces	feces	NA	Postgavage	GF	nTac	GF_nTac	Rcpt	GF_rcpt	NA	9	low	resistant_low	nTac_GF	nTac_GF	nTR.GF.1
nTR.GF.2	H8	P2	Tac	Resistant	Uninfected	Tac	0	feces	feces	NA	Postgavage	GF	nTac	GF_nTac	Rcpt	GF_rcpt	NA	9	low	resistant_low	nTac_GF	nTac_GF	nTR.GF.2
nTR.GF.3	A9	P2	Tac	Resistant	Uninfected	Tac	0	feces	feces	NA	Postgavage	GF	nTac	GF_nTac	Rcpt	GF_rcpt	NA	10	low	resistant_low	nTac_GF	nTac_GF	nTR.GF.3
nTR.GF.4	B9	P2	Tac	Resistant	Uninfected	Tac	0	feces	feces	NA	Postgavage	GF	nTac	GF_nTac	Rcpt	GF_rcpt	NA	10	low	resistant_low	nTac_GF	nTac_GF	nTR.GF.4
nTR.T.post.1	G2	P2	Tac	Resistant	Uninfected	Tac	0	feces	feces	NA	Postgavage	Tac	nTac	Tac_nTac	Rcpt	Tac_rcpt	NA	7	low	resistant_low	nTac_T	nTac_T_post	nTR.T.post.1
nTR.T.post.2	H2	P2	Tac	Resistant	Uninfected	Tac	0	feces	feces	NA	Postgavage	Tac	nTac	Tac_nTac	Rcpt	Tac_rcpt	NA	7	low	resistant_low	nTac_T	nTac_T_post	nTR.T.post.2
nTR.T.post.3	A3	P2	Tac	Resistant	Uninfected	Tac	0	feces	feces	NA	Postgavage	Tac	nTac	Tac_nTac	Rcpt	Tac_rcpt	NA	7	low	resistant_low	nTac_T	nTac_T_post	nTR.T.post.3
nTR.T.post.4	B3	P2	Tac	Resistant	Uninfected	Tac	0	feces	feces	NA	Postgavage	Tac	nTac	Tac_nTac	Rcpt	Tac_rcpt	NA	7	low	resistant_low	nTac_T	nTac_T_post	nTR.T.post.4
nTR.T.post.5	C3	P2	Tac	Resistant	Uninfected	Tac	0	feces	feces	NA	Postgavage	Tac	nTac	Tac_nTac	Rcpt	Tac_rcpt	NA	7	low	resistant_low	nTac_T	nTac_T_post	nTR.T.post.5
nTR.T.pre.1	G9	P1	Tac	Resistant	Uninfected	Tac	0	feces	feces	NA	Pregavage	Tac	nTac	Tac_nTac	Rcpt	Tac_rcpt	NA	5	low	resistant_low	nTac_T	nTac_T_pre	nTR.T.pre.1
nTR.T.pre.2	H9	P1	Tac	Resistant	Uninfected	Tac	0	feces	feces	NA	Pregavage	Tac	nTac	Tac_nTac	Rcpt	Tac_rcpt	NA	5	low	resistant_low	nTac_T	nTac_T_pre	nTR.T.pre.2
nTR.T.pre.3	A10	P1	Tac	Resistant	Uninfected	Tac	0	feces	feces	NA	Pregavage	Tac	nTac	Tac_nTac	Rcpt	Tac_rcpt	NA	5	low	resistant_low	nTac_T	nTac_T_pre	nTR.T.pre.3
nTR.T.pre.4	B10	P1	Tac	Resistant	Uninfected	Tac	0	feces	feces	NA	Pregavage	Tac	nTac	Tac_nTac	Rcpt	Tac_rcpt	NA	5	low	resistant_low	nTac_T	nTac_T_pre	nTR.T.pre.4
nTR.T.pre.5	C10	P1	Tac	Resistant	Uninfected	Tac	0	feces	feces	NA	Pregavage	Tac	nTac	Tac_nTac	Rcpt	Tac_rcpt	NA	5	low	resistant_low	nTac_T	nTac_T_pre	nTR.T.pre.5
nTac.cecum.1	G10	P2	Tac	Resistant	Uninfected	NA	0	cecum	cecum	NA	NA	NA	NA	NA	NA	NA	Tac_cecum	11	NA	NA	nTac_cecum	nTac_cecum	nTac.cecum.1
nTac.cecum.2	H10	P2	Tac	Resistant	Uninfected	NA	0	cecum	cecum	NA	NA	NA	NA	NA	NA	NA	Tac_cecum	11	NA	NA	nTac_cecum	nTac_cecum	nTac.cecum.2
nTac.cecum.3	A11	P2	Tac	Resistant	Uninfected	NA	0	cecum	cecum	NA	NA	NA	NA	NA	NA	NA	Tac_cecum	11	NA	NA	nTac_cecum	nTac_cecum	nTac.cecum.3
nTac.cecum.4	B11	P2	Tac	Resistant	Uninfected	NA	0	cecum	cecum	NA	NA	NA	NA	NA	NA	NA	Tac_cecum	11	NA	NA	nTac_cecum	nTac_cecum	nTac.cecum.4
pCR.C.post.1	B7	P2	CR	Susceptible	Uninfected	PyCR	0	feces	feces	NA	Postgavage	CR	PyCR	CR_PyCR	Rcpt	CR_rcpt	NA	9	high	susceptible_high	PyCR_C	PyCR_C_post	pCR.C.post.1
pCR.C.post.2	C7	P2	CR	Susceptible	Uninfected	PyCR	0	feces	feces	NA	Postgavage	CR	PyCR	CR_PyCR	Rcpt	CR_rcpt	NA	9	high	susceptible_high	PyCR_C	PyCR_C_post	pCR.C.post.2
pCR.C.post.3	D7	P2	CR	Susceptible	Uninfected	PyCR	0	feces	feces	NA	Postgavage	CR	PyCR	CR_PyCR	Rcpt	CR_rcpt	NA	9	high	susceptible_high	PyCR_C	PyCR_C_post	pCR.C.post.3
pCR.C.post.4	E7	P2	CR	Susceptible	Uninfected	PyCR	0	feces	feces	NA	Postgavage	CR	PyCR	CR_PyCR	Rcpt	CR_rcpt	NA	9	high	susceptible_high	PyCR_C	PyCR_C_post	pCR.C.post.4
pCR.C.post.5	F7	P2	CR	Susceptible	Uninfected	PyCR	0	feces	feces	NA	Postgavage	CR	PyCR	CR_PyCR	Rcpt	CR_rcpt	NA	9	high	susceptible_high	PyCR_C	PyCR_C_post	pCR.C.post.5
pCR.C.pre.1	B2	P2	CR	Susceptible	Uninfected	PyCR	0	feces	feces	NA	Pregavage	CR	PyCR	CR_PyCR	Rcpt	CR_rcpt	NA	7	high	susceptible_high	PyCR_C	PyCR_C_pre	pCR.C.pre.1
pCR.C.pre.2	C2	P2	CR	Susceptible	Uninfected	PyCR	0	feces	feces	NA	Pregavage	CR	PyCR	CR_PyCR	Rcpt	CR_rcpt	NA	7	high	susceptible_high	PyCR_C	PyCR_C_pre	pCR.C.pre.2
pCR.C.pre.3	D2	P2	CR	Susceptible	Uninfected	PyCR	0	feces	feces	NA	Pregavage	CR	PyCR	CR_PyCR	Rcpt	CR_rcpt	NA	7	high	susceptible_high	PyCR_C	PyCR_C_pre	pCR.C.pre.3
pCR.C.pre.4	E2	P2	CR	Susceptible	Uninfected	PyCR	0	feces	feces	NA	Pregavage	CR	PyCR	CR_PyCR	Rcpt	CR_rcpt	NA	7	high	susceptible_high	PyCR_C	PyCR_C_pre	pCR.C.pre.4
pCR.C.pre.5	F2	P2	CR	Susceptible	Uninfected	PyCR	0	feces	feces	NA	Pregavage	CR	PyCR	CR_PyCR	Rcpt	CR_rcpt	NA	7	high	susceptible_high	PyCR_C	PyCR_C_pre	pCR.C.pre.5
pCR.GF.1	C8	P2	CR	Susceptible	Uninfected	PyCR	0	feces	feces	NA	Postgavage	GF	PyCR	GF_PyCR	Rcpt	GF_rcpt	NA	9	high	susceptible_high	PyCR_GF	PyCR_GF	pCR.GF.1
pCR.GF.2	D8	P2	CR	Susceptible	Uninfected	PyCR	0	feces	feces	NA	Postgavage	GF	PyCR	GF_PyCR	Rcpt	GF_rcpt	NA	9	high	susceptible_high	PyCR_GF	PyCR_GF	pCR.GF.2
pCR.GF.3	E8	P2	CR	Susceptible	Uninfected	PyCR	0	feces	feces	NA	Postgavage	GF	PyCR	GF_PyCR	Rcpt	GF_rcpt	NA	9	high	susceptible_high	PyCR_GF	PyCR_GF	pCR.GF.3
pCR.GF.4	F8	P2	CR	Susceptible	Uninfected	PyCR	0	feces	feces	NA	Postgavage	GF	PyCR	GF_PyCR	Rcpt	GF_rcpt	NA	9	high	susceptible_high	PyCR_GF	PyCR_GF	pCR.GF.4
pCR.T.post.1	E6	P2	Tac	Resistant	Uninfected	PyCR	0	feces	feces	NA	Postgavage	Tac	PyCR	Tac_PyCR	Rcpt	Tac_rcpt	NA	9	high	resistant_high	PyCR_T	PyCR_T_post	pCR.T.post.1
pCR.T.post.2	F6	P2	Tac	Resistant	Uninfected	PyCR	0	feces	feces	NA	Postgavage	Tac	PyCR	Tac_PyCR	Rcpt	Tac_rcpt	NA	9	high	resistant_high	PyCR_T	PyCR_T_post	pCR.T.post.2
pCR.T.post.3	G6	P2	Tac	Resistant	Uninfected	PyCR	0	feces	feces	NA	Postgavage	Tac	PyCR	Tac_PyCR	Rcpt	Tac_rcpt	NA	9	high	resistant_high	PyCR_T	PyCR_T_post	pCR.T.post.3
pCR.T.post.4	H6	P2	Tac	Resistant	Uninfected	PyCR	0	feces	feces	NA	Postgavage	Tac	PyCR	Tac_PyCR	Rcpt	Tac_rcpt	NA	9	high	resistant_high	PyCR_T	PyCR_T_post	pCR.T.post.4
pCR.T.post.5	A7	P2	Tac	Resistant	Uninfected	PyCR	0	feces	feces	NA	Postgavage	Tac	PyCR	Tac_PyCR	Rcpt	Tac_rcpt	NA	9	high	resistant_high	PyCR_T	PyCR_T_post	pCR.T.post.5
pCR.T.pre.1	E1	P2	Tac	Resistant	Uninfected	PyCR	0	feces	feces	NA	Pregavage	Tac	PyCR	Tac_PyCR	Rcpt	Tac_rcpt	NA	7	high	resistant_high	PyCR_T	PyCR_T_pre	pCR.T.pre.1
pCR.T.pre.2	F1	P2	Tac	Resistant	Uninfected	PyCR	0	feces	feces	NA	Pregavage	Tac	PyCR	Tac_PyCR	Rcpt	Tac_rcpt	NA	7	high	resistant_high	PyCR_T	PyCR_T_pre	pCR.T.pre.2
pCR.T.pre.3	G1	P2	Tac	Resistant	Uninfected	PyCR	0	feces	feces	NA	Pregavage	Tac	PyCR	Tac_PyCR	Rcpt	Tac_rcpt	NA	7	high	resistant_high	PyCR_T	PyCR_T_pre	pCR.T.pre.3
pCR.T.pre.4	H1	P2	Tac	Resistant	Uninfected	PyCR	0	feces	feces	NA	Pregavage	Tac	PyCR	Tac_PyCR	Rcpt	Tac_rcpt	NA	7	high	resistant_high	PyCR_T	PyCR_T_pre	pCR.T.pre.4
pCR.T.pre.5	A2	P2	Tac	Resistant	Uninfected	PyCR	0	feces	feces	NA	Pregavage	Tac	PyCR	Tac_PyCR	Rcpt	Tac_rcpt	NA	7	high	resistant_high	PyCR_T	PyCR_T_pre	pCR.T.pre.5
pTR.C.post.1	H5	P2	CR	Susceptible	Uninfected	PyTac	0	feces	feces	NA	Postgavage	CR	PyTac	CR_PyTac	Rcpt	CR_rcpt	NA	8	high	susceptible_high	PyTac_C	PyTac_C_post	pTR.C.post.1
pTR.C.post.2	A6	P2	CR	Susceptible	Uninfected	PyTac	0	feces	feces	NA	Postgavage	CR	PyTac	CR_PyTac	Rcpt	CR_rcpt	NA	8	high	susceptible_high	PyTac_C	PyTac_C_post	pTR.C.post.2
pTR.C.post.3	B6	P2	CR	Susceptible	Uninfected	PyTac	0	feces	feces	NA	Postgavage	CR	PyTac	CR_PyTac	Rcpt	CR_rcpt	NA	8	high	susceptible_high	PyTac_C	PyTac_C_post	pTR.C.post.3
pTR.C.post.4	C6	P2	CR	Susceptible	Uninfected	PyTac	0	feces	feces	NA	Postgavage	CR	PyTac	CR_PyTac	Rcpt	CR_rcpt	NA	8	high	susceptible_high	PyTac_C	PyTac_C_post	pTR.C.post.4
pTR.C.post.5	D6	P2	CR	Susceptible	Uninfected	PyTac	0	feces	feces	NA	Postgavage	CR	PyTac	CR_PyTac	Rcpt	CR_rcpt	NA	8	high	susceptible_high	PyTac_C	PyTac_C_post	pTR.C.post.5
pTR.C.pre.1	H12	P1	CR	Susceptible	Uninfected	PyTac	0	feces	feces	NA	Pregavage	CR	PyTac	CR_PyTac	Rcpt	CR_rcpt	NA	6	high	susceptible_high	PyTac_C	PyTac_C_pre	pTR.C.pre.1
pTR.C.pre.2	A1	P2	CR	Susceptible	Uninfected	PyTac	0	feces	feces	NA	Pregavage	CR	PyTac	CR_PyTac	Rcpt	CR_rcpt	NA	6	high	susceptible_high	PyTac_C	PyTac_C_pre	pTR.C.pre.2
pTR.C.pre.3	B1	P2	CR	Susceptible	Uninfected	PyTac	0	feces	feces	NA	Pregavage	CR	PyTac	CR_PyTac	Rcpt	CR_rcpt	NA	6	high	susceptible_high	PyTac_C	PyTac_C_pre	pTR.C.pre.3
pTR.C.pre.4	C1	P2	CR	Susceptible	Uninfected	PyTac	0	feces	feces	NA	Pregavage	CR	PyTac	CR_PyTac	Rcpt	CR_rcpt	NA	6	high	susceptible_high	PyTac_C	PyTac_C_pre	pTR.C.pre.4
pTR.C.pre.5	D1	P2	CR	Susceptible	Uninfected	PyTac	0	feces	feces	NA	Pregavage	CR	PyTac	CR_PyTac	Rcpt	CR_rcpt	NA	6	high	susceptible_high	PyTac_C	PyTac_C_pre	pTR.C.pre.5
pTR.GF.1	G7	P2	Tac	Resistant	Uninfected	PyTac	0	feces	feces	NA	Postgavage	GF	PyTac	GF_PyTac	Rcpt	GF_rcpt	NA	9	low	resistant_low	PyTac_GF	PyTac_GF	pTR.GF.1
pTR.GF.2	H7	P2	Tac	Resistant	Uninfected	PyTac	0	feces	feces	NA	Postgavage	GF	PyTac	GF_PyTac	Rcpt	GF_rcpt	NA	9	low	resistant_low	PyTac_GF	PyTac_GF	pTR.GF.2
pTR.GF.3	A8	P2	Tac	Resistant	Uninfected	PyTac	0	feces	feces	NA	Postgavage	GF	PyTac	GF_PyTac	Rcpt	GF_rcpt	NA	9	low	resistant_low	PyTac_GF	PyTac_GF	pTR.GF.3
pTR.GF.4	B8	P2	Tac	Resistant	Uninfected	PyTac	0	feces	feces	NA	Postgavage	GF	PyTac	GF_PyTac	Rcpt	GF_rcpt	NA	9	low	resistant_low	PyTac_GF	PyTac_GF	pTR.GF.4
pTR.T.post.1	C5	P2	Tac	Resistant	Uninfected	PyTac	0	feces	feces	NA	Postgavage	Tac	PyTac	Tac_PyTac	Rcpt	Tac_rcpt	NA	8	low	resistant_low	PyTac_T	PyTac_T_post	pTR.T.post.1
pTR.T.post.2	D5	P2	Tac	Resistant	Uninfected	PyTac	0	feces	feces	NA	Postgavage	Tac	PyTac	Tac_PyTac	Rcpt	Tac_rcpt	NA	8	low	resistant_low	PyTac_T	PyTac_T_post	pTR.T.post.2
pTR.T.post.3	E5	P2	Tac	Resistant	Uninfected	PyTac	0	feces	feces	NA	Postgavage	Tac	PyTac	Tac_PyTac	Rcpt	Tac_rcpt	NA	8	low	resistant_low	PyTac_T	PyTac_T_post	pTR.T.post.3
pTR.T.post.4	F5	P2	Tac	Resistant	Uninfected	PyTac	0	feces	feces	NA	Postgavage	Tac	PyTac	Tac_PyTac	Rcpt	Tac_rcpt	NA	8	low	resistant_low	PyTac_T	PyTac_T_post	pTR.T.post.4
pTR.T.post.5	G5	P2	Tac	Resistant	Uninfected	PyTac	0	feces	feces	NA	Postgavage	Tac	PyTac	Tac_PyTac	Rcpt	Tac_rcpt	NA	8	low	resistant_low	PyTac_T	PyTac_T_post	pTR.T.post.5
pTR.T.pre.1	C12	P1	Tac	Resistant	Uninfected	PyTac	0	feces	feces	NA	Pregavage	Tac	PyTac	Tac_PyTac	Rcpt	Tac_rcpt	NA	6	low	resistant_low	PyTac_T	PyTac_T_pre	pTR.T.pre.1
pTR.T.pre.2	D12	P1	Tac	Resistant	Uninfected	PyTac	0	feces	feces	NA	Pregavage	Tac	PyTac	Tac_PyTac	Rcpt	Tac_rcpt	NA	6	low	resistant_low	PyTac_T	PyTac_T_pre	pTR.T.pre.2
pTR.T.pre.3	E12	P1	Tac	Resistant	Uninfected	PyTac	0	feces	feces	NA	Pregavage	Tac	PyTac	Tac_PyTac	Rcpt	Tac_rcpt	NA	6	low	resistant_low	PyTac_T	PyTac_T_pre	pTR.T.pre.3
pTR.T.pre.4	F12	P1	Tac	Resistant	Uninfected	PyTac	0	feces	feces	NA	Pregavage	Tac	PyTac	Tac_PyTac	Rcpt	Tac_rcpt	NA	6	low	resistant_low	PyTac_T	PyTac_T_pre	pTR.T.pre.4
pTR.T.pre.5	G12	P1	Tac	Resistant	Uninfected	PyTac	0	feces	feces	NA	Pregavage	Tac	PyTac	Tac_PyTac	Rcpt	Tac_rcpt	NA	6	low	resistant_low	PyTac_T	PyTac_T_pre	pTR.T.pre.5
