# Supplementary material for: Differential Sensitivity to Plasmodium yoelii Infection in C57BL/6 Mice Impacts Gut-Liver Axis Homeostasis
Source: Sci Rep. 2019 Mar 5;9:3472. doi: 10.1038/s41598-019-40266-6 (PMC6401097; doi:10.1038/s41598-019-40266-6)
Supplement: Supplementary file 10 — Supplementary Table 9 [file 41598_2019_40266_MOESM10_ESM.xlsx]

## Sheet: GTAC_OTU_table
Supplementary Table 9
# Constructed from biom file
#OTU ID	C56.3	nCR.T.pre.3	T42.5	nCR.GF.3	T56.4	pCR.C.pre.1	nCR.C.pre.1	C42.3	C14.2	C0.1	T21.1	pTR.T.pre.4	pCR.T.post.5	C14.4	T14.3	pTR.C.pre.4	pTR.T.pre.3	nCR.T.post.2	PyCR.cecum.2	PyCR.cecum.4	pTR.T.post.5	TC.1	nTR.T.post.4	T21.4	PyCR.cecum.5	pTR.C.post.1	C28.3	T7.5	pCR.T.post.4	T0.5	T42.4	CC.2	C0.3	T0.4	CC.1	PyTac.cecum.5	T14.5	pTR.GF.4	C56.2	PyTac.cecum.2	T42.2	pTR.C.post.4	nTR.C.pre.5	pTR.GF.2	C0.5	nCR.C.post.2	C42.5	T14.4	T0.1
g__Acetatifactor;s__Acetatifactor-muris;t__	182	1185	273	294	333	0	120	0	443	0	163	907	0	214	188	172	7881	137	644	395	253	1278	769	491	277	0	0	0	0	1075	256	0	122	982	296	788	0	322	388	487	370	0	135	210	135	328	161	264	629
g__Adlercreutzia;s__Adlercreutzia-equolifaciens;t__	0	513	0	0	0	0	0	0	0	0	0	371	0	0	0	0	465	0	0	0	0	1048	821	0	0	0	0	0	0	0	0	0	0	373	0	0	0	0	0	0	0	0	0	0	0	0	0	0	631
g__Akkermansia;s__Akkermansia-muciniphila;t__	2906	3133	881	1165	650	2415	0	2901	11079	6274	325	13184	494	12675	773	1836	11402	473	0	879	0	28435	0	3339	1396	7099	4732	20994	481	21584	427	468	7404	23184	0	0	390	436	0	0	556	1323	1416	816	7142	3826	832	7990	22949
g__Alistipes;s__Alistipes-finegoldii;t__	654	0	0	676	0	1000	414	845	1119	467	0	0	548	651	0	291	0	216	745	856	0	0	0	0	668	462	0	0	500	0	0	234	332	0	369	0	0	0	650	0	0	0	667	0	511	0	0	0	0
g__Alistipes;s__Alistipes-putredinis;t__	5598	0	1930	3609	2379	5580	3912	3694	2515	2687	0	0	5234	5390	0	4653	0	0	5176	7367	0	0	0	0	5856	4455	0	0	0	0	0	4013	2139	0	3622	2885	0	0	5517	2256	0	0	8062	1351	4713	1348	0	0	0
g__Alistipes;s__Alistipes-timonensis;t__	5685	0	2905	6464	3655	10428	4062	5304	7777	4280	1186	0	4030	6160	2963	4482	0	0	9727	5361	1133	0	0	1930	7267	3264	1668	0	0	0	2332	3501	2613	0	3065	3797	593	1952	7324	2897	1665	1732	6942	2053	6765	1148	0	0	0
g__Anaerostipes;s__Anaerostipes-butyraticus;t__	0	0	0	0	0	0	0	0	0	0	0	0	0	0	0	0	0	0	0	0	0	0	0	0	0	0	0	0	0	0	0	0	0	0	0	0	0	0	0	0	0	0	0	0	0	0	0	0	0
g__Anaerostipes;s__Anaerostipes-hadrus;t__	0	0	0	0	0	0	0	0	0	0	0	0	0	0	0	0	0	0	11203	0	0	0	0	0	0	0	0	0	0	0	0	0	0	0	0	0	0	0	5465	0	0	0	0	0	0	4313	0	0	0
g__Anaerotruncus;s__Anaerotruncus-colihominis;t__	0	998	0	0	231	0	0	0	351	0	132	327	0	60	1274	0	0	0	0	0	201	0	0	597	0	0	0	357	0	919	0	0	0	1051	0	240	0	285	0	0	0	0	0	0	0	0	0	0	0
g__Bacillus;s__Bacillus-amyloliquefaciens;t__	0	0	0	0	0	0	0	0	0	0	0	0	0	0	0	0	0	0	0	0	0	0	0	0	0	0	0	0	0	0	0	0	0	0	0	0	0	0	0	0	0	0	0	0	0	0	0	0	0
g__Bacillus;s__Bacillus-axarquiensis;t__	0	0	0	0	0	0	0	0	0	0	0	0	0	0	0	0	0	0	0	0	0	0	0	0	0	0	0	0	0	0	0	0	0	0	0	0	0	0	0	0	0	0	0	0	0	0	0	0	0
g__Bacillus;s__Bacillus-mojavensis;t__	0	0	0	0	0	0	0	0	0	0	0	0	0	0	0	0	0	0	0	0	0	0	0	0	0	0	0	0	0	0	0	0	0	0	0	0	0	0	0	0	0	0	0	0	0	0	0	0	0
g__Bacillus;s__Bacillus-subtilis;t__	0	0	0	0	0	0	0	0	0	0	0	0	0	0	0	0	0	0	0	0	0	0	0	0	0	0	0	0	0	0	0	0	0	0	0	0	0	0	0	0	0	0	0	0	0	0	0	0	0
g__Bacillus;s__Bacillus-tequilensis;t__	0	0	0	0	0	0	0	0	0	0	0	0	0	0	0	0	0	0	0	0	0	0	0	0	0	0	0	0	0	0	0	0	0	0	0	0	0	0	0	0	0	0	0	0	0	0	0	0	0
g__Bacteroides;s__Bacteroides-acidifaciens;t__	22767	256	419	16044	421	23705	14932	12193	6038	16523	327	258	13693	5700	401	13005	211	9438	12205	13000	333	250	292	487	12715	16058	12870	308	17252	296	494	24711	16055	280	14566	321	327	354	14439	278	365	9752	29382	377	17224	8385	9620	323	331
g__Bacteroides;s__Bacteroides-caccae;t__	0	0	0	171	0	114	104	0	0	0	0	0	0	0	0	82	0	200	0	0	0	0	0	0	0	0	0	0	0	0	0	112	0	0	149	0	0	0	0	0	0	90	121	0	0	0	0	0	0
g__Bacteroides;s__Bacteroides-faecis;t__	215	0	0	739	0	171	165	0	141	120	0	0	180	180	0	224	0	136	139	205	0	0	0	0	174	158	0	0	310	0	0	0	203	0	106	0	0	0	0	0	0	0	353	0	0	0	0	0	0
g__Bacteroides;s__Bacteroides-fragilis;t__	0	0	0	0	0	0	0	0	0	0	0	0	0	0	0	0	0	0	0	0	0	0	0	0	0	0	0	0	0	0	0	0	0	0	0	0	0	0	0	0	0	0	0	0	0	0	0	0	0
g__Bacteroides;s__Bacteroides-intestinalis;t__	2634	0	0	1204	0	421	563	2123	1205	1922	0	0	1257	1335	0	406	0	1349	731	1605	0	0	0	0	812	692	779	0	3516	0	0	524	1691	0	648	0	0	0	895	0	0	218	579	0	1465	400	424	0	0
g__Bacteroides;s__Bacteroides-ovatus;t__	423	0	0	86	0	359	158	225	215	238	0	0	605	211	0	246	0	127	222	274	0	0	0	0	740	315	335	0	507	0	0	251	303	0	205	0	0	0	334	0	0	136	291	0	189	128	573	0	0
g__Bacteroides;s__Bacteroides-stercoris;t__	365	0	0	627	0	177	278	330	1116	491	0	0	738	0	0	878	0	672	132	545	0	0	0	0	293	501	544	0	212	0	0	933	0	0	492	0	0	0	375	0	0	149	213	0	481	348	396	0	0
g__Bacteroides;s__Bacteroides-thetaiotaomicron;t__	2307	0	0	1304	0	597	2232	2112	919	499	0	0	1398	1185	0	1616	0	521	1354	2310	0	0	0	0	918	1326	1511	0	4120	0	0	611	775	0	491	0	0	0	1556	0	0	383	561	0	838	571	974	0	0
g__Bacteroides;s__Bacteroides-uniformis;t__	4893	0	0	5489	105	4448	3559	5010	2851	2802	86	0	2169	2765	113	2898	0	4516	3258	3512	88	0	0	131	2506	13903	2888	94	11273	0	143	1822	2858	0	2275	85	97	91	3262	0	102	3494	6247	99	2681	2117	2678	80	0
g__Bacteroides;s__Bacteroides-vulgatus;t__	1729	0	0	2056	0	2819	1973	4780	794	600	0	0	922	1811	0	1711	0	1912	1044	896	0	0	0	0	389	5895	2082	0	4011	0	0	2092	1396	0	1225	0	0	0	1003	0	0	3387	3887	0	856	1247	3560	0	0
g__Bacteroides;s__Bacteroides-xylanisolvens;t__	542	0	0	213	0	145	148	334	154	363	0	0	220	312	0	109	0	161	291	457	0	0	0	0	410	372	210	0	598	0	0	404	186	0	121	0	0	0	388	0	0	0	0	0	339	148	174	0	0
g__Bacteroides;s__Bacteroides-xylanolyticus;t__	0	0	0	0	0	0	0	0	0	0	0	0	0	0	3541	0	0	0	0	0	3318	0	0	0	0	0	0	0	0	0	0	0	0	0	0	0	0	7348	0	0	0	0	0	4247	0	0	0	0	0
g__Bifidobacterium;s__Bifidobacterium-pseudolongum;t__	0	0	0	0	0	0	0	0	0	0	0	0	0	0	0	0	0	0	0	0	0	0	0	0	0	0	0	0	0	0	0	0	0	0	0	0	0	0	0	0	0	0	0	0	0	0	0	0	0
g__Bilophila;s__Bilophila-wadsworthia;t__	337	0	0	1290	0	156	96	885	1937	850	0	0	781	4070	0	0	0	793	0	249	0	0	0	0	1373	448	510	0	1842	0	0	774	155	0	555	0	0	0	496	0	0	64	0	0	273	0	2150	0	0
g__Blautia;s__Blautia-coccoides;t__	7282	30499	6379	8904	5319	5869	2314	7268	7547	2877	2703	12915	1769	3416	20489	6670	15562	9232	10418	23896	6869	7970	7005	14869	31672	4897	4844	5290	3331	37363	13580	12427	4626	19105	16875	8454	2522	11456	10752	17776	6357	3685	6495	3513	2398	8107	19669	4266	19731
g__Blautia;s__Blautia-producta;t__	0	0	0	0	0	0	0	0	0	0	0	0	0	0	0	0	0	0	0	0	0	0	0	0	0	0	0	0	0	0	0	0	0	0	0	0	0	0	923	0	0	0	0	0	0	685	0	0	0
g__Christensenella;s__Christensenella-minuta;t__	0	0	0	0	0	0	0	0	0	0	0	0	0	0	0	0	0	0	0	0	0	0	0	0	0	0	0	0	0	0	0	0	0	0	0	0	0	0	0	0	0	0	0	0	0	0	0	0	0
g__Clostridium;s__Clostridium-asparagiforme;t__	0	0	0	0	0	0	0	0	0	0	0	0	0	0	0	0	0	0	0	0	0	0	0	0	0	0	0	0	0	0	0	0	0	0	0	0	0	0	0	2864	0	0	0	0	0	0	0	0	0
g__Clostridium;s__Clostridium-bartlettii;t__	0	0	0	0	0	0	0	0	0	0	0	0	0	0	0	0	0	0	0	0	0	0	0	0	0	0	0	0	0	0	0	0	0	0	0	0	0	0	0	0	0	0	0	0	0	0	0	0	0
g__Clostridium;s__Clostridium-bolteae;t__	0	0	0	0	155	0	0	0	0	0	81	173	0	0	0	0	0	0	0	0	0	292	0	184	0	0	0	162	0	0	0	0	0	0	0	0	70	0	0	0	217	0	0	112	0	0	0	142	0
g__Clostridium;s__Clostridium-celatum;t__	0	0	0	0	0	0	0	773	3440	5363	0	0	0	2249	257	701	0	707	0	335	0	1690	0	0	0	1020	1219	679	474	921	0	0	4156	0	0	0	359	0	0	0	0	374	0	0	5862	0	582	133	1703
g__Clostridium;s__Clostridium-celerecrescens;t__	0	0	0	0	0	0	0	0	0	0	0	0	0	0	0	0	0	0	0	0	0	0	0	0	7155	0	0	0	0	0	0	0	0	0	0	0	0	0	0	0	0	0	0	0	0	0	0	0	0
g__Clostridium;s__Clostridium-chartatabidum;t__	0	0	0	0	0	0	0	0	4250	7480	0	0	0	0	0	0	0	0	0	0	0	0	0	0	0	0	0	0	0	0	0	0	5635	0	0	0	0	0	0	0	0	0	0	0	8924	0	0	0	0
g__Clostridium;s__Clostridium-clostridioforme;t__	0	0	0	0	161	0	0	0	0	0	145	0	0	0	0	0	0	0	0	0	0	0	0	198	0	0	0	250	0	0	0	0	0	0	0	0	0	0	0	0	0	0	0	0	0	0	0	0	0
g__Clostridium;s__Clostridium-cocleatum;t__	221	590	300	97	836	0	412	0	108	0	784	1108	290	77	306	670	1110	200	0	110	175	3001	2779	802	0	0	0	672	367	918	774	223	173	1779	198	749	449	194	188	322	438	0	361	200	0	99	0	1275	1433
g__Clostridium;s__Clostridium-disporicum;t__	236	430	0	236	0	0	0	997	3716	6062	92	0	0	2313	315	915	0	824	0	381	0	1771	0	0	186	1402	1553	892	644	1156	0	0	4791	0	0	0	478	0	0	0	0	476	0	0	6383	0	731	162	2187
g__Clostridium;s__Clostridium-hathewayi;t__	0	0	0	0	0	0	0	0	0	0	0	2736	0	0	0	0	0	0	0	0	0	0	0	0	0	0	0	0	0	0	0	0	0	0	0	0	0	0	0	0	0	0	0	0	0	0	0	0	0
g__Clostridium;s__Clostridium-herbivorans;t__	0	0	0	0	0	0	0	0	0	0	0	0	0	0	0	0	0	0	0	0	0	0	0	0	0	0	0	0	0	0	0	0	0	0	0	0	0	0	0	0	0	0	0	0	0	0	0	0	0
g__Clostridium;s__Clostridium-lactatifermentans;t__	0	1138	0	0	0	0	0	0	0	0	0	0	0	0	0	0	0	0	0	0	0	0	0	0	0	0	0	0	0	1372	0	0	0	1268	0	0	0	0	0	0	0	0	0	0	0	0	0	0	0
g__Clostridium;s__Clostridium-leptum;t__	9111	40947	9873	10591	17541	11814	3524	6567	21181	3998	10223	16961	5151	8404	22305	7160	25124	6086	24410	22082	7717	9996	17010	23829	15150	9259	4581	11884	5429	36536	10542	4415	4345	36364	8163	32953	4877	21404	23766	30668	9441	6102	6234	14557	3940	10012	9585	11820	21544
g__Clostridium;s__Clostridium-nexile;t__	0	0	0	0	0	0	0	0	0	0	0	0	0	0	0	0	0	0	0	0	0	0	0	0	0	0	0	0	0	0	0	0	0	0	0	0	0	0	1301	0	0	0	0	0	0	867	0	0	0
g__Clostridium;s__Clostridium-oroticum;t__	0	0	0	0	0	0	0	0	0	0	0	0	0	0	0	0	0	0	0	0	0	0	0	0	0	0	0	0	0	0	0	0	0	0	0	0	0	0	0	0	0	0	0	0	0	0	0	0	0
g__Clostridium;s__Clostridium-papyrosolvens;t__	1872	0	2056	813	5589	543	361	926	740	528	2779	0	349	1262	5606	514	0	3412	262	718	4161	0	0	4811	110	1139	4390	7474	6356	0	5260	2808	579	0	185	2112	2772	3971	353	2551	2668	3812	1558	3801	575	383	251	3271	0
g__Clostridium;s__Clostridium-polysaccharolyticum;t__	0	0	0	0	0	0	0	0	0	0	0	0	0	0	0	0	0	0	0	0	0	0	0	0	0	0	0	0	0	0	0	0	0	0	0	0	0	0	0	0	0	0	0	0	0	0	0	0	0
g__Clostridium;s__Clostridium-populeti;t__	0	0	0	0	0	0	0	0	0	0	0	0	0	0	0	0	0	0	0	0	0	0	0	0	0	0	0	0	0	0	0	0	0	0	0	0	0	0	0	0	0	0	0	0	0	0	0	0	0
g__Clostridium;s__Clostridium-saccharolyticum;t__	0	0	0	0	0	0	0	0	0	0	0	0	0	1956	0	0	0	0	0	4765	0	0	0	0	0	0	0	3298	0	0	0	0	0	3721	0	0	0	0	0	0	0	0	0	0	0	0	0	0	0
g__Clostridium;s__Clostridium-scindens;t__	0	765	0	0	0	0	0	0	0	0	0	0	0	0	0	0	0	0	0	0	0	0	0	0	0	0	0	0	0	0	0	0	0	0	0	0	0	0	0	0	0	0	0	0	0	0	0	0	0
g__Clostridium;s__Clostridium-spm62;t__	0	2003	0	0	0	0	0	0	0	0	0	0	0	0	1122	0	0	0	0	1712	0	0	0	0	0	0	0	0	0	0	0	0	0	0	0	0	0	1115	0	0	0	0	0	965	0	0	1969	0	0
g__Clostridium;s__Clostridium-symbiosum;t__	0	0	0	0	0	0	0	0	0	0	0	0	0	0	0	0	0	0	0	0	0	189	0	0	0	0	0	0	0	0	0	0	0	0	0	0	0	0	0	0	0	0	0	0	0	0	0	0	0
g__Clostridium;s__Clostridium-viride;t__	0	0	0	0	0	0	0	0	0	0	0	0	0	0	0	0	0	0	0	0	0	0	0	0	0	0	0	0	0	0	0	0	0	0	0	0	0	0	329	0	0	0	0	0	0	0	374	0	0
g__Clostridium;s__Clostridium-xylanolyticum;t__	0	0	0	0	0	0	0	0	4117	0	0	0	0	0	0	0	0	0	0	0	0	0	0	0	0	0	0	0	0	0	0	0	0	0	0	0	0	0	0	0	0	0	0	0	0	0	0	0	0
g__Dorea;s__Dorea-formicigenerans;t__	0	0	0	0	0	0	0	0	0	0	0	0	0	0	0	0	0	0	0	0	0	0	0	0	0	0	0	0	0	0	0	0	0	0	0	0	0	0	0	0	0	0	0	0	0	0	0	0	0
g__Eisenbergiella;s__Eisenbergiella-tayi;t__	0	6153	3281	0	0	0	0	0	0	0	2113	4232	0	0	4966	0	4234	0	5231	4740	2723	0	3705	12603	5539	0	0	0	0	10856	4197	0	0	3962	3671	5150	1813	3588	0	3280	1200	0	0	3675	0	1379	6060	0	7136
g__Enterococcus;s__Enterococcus-faecalis;t__	0	0	0	0	0	0	0	0	0	0	0	0	0	0	0	0	0	0	0	0	0	0	0	0	0	0	0	0	0	0	0	0	0	0	0	0	0	0	0	0	0	0	0	0	0	0	0	0	0
g__Enterorhabdus;s__Enterorhabdus-caecimuris;t__	1169	0	557	723	511	1667	1184	2064	1101	946	297	0	1063	463	814	1946	0	1557	383	702	414	0	0	493	331	810	2509	304	833	0	785	279	1656	0	936	419	321	679	867	263	542	1794	2069	1138	2172	865	1800	469	0
g__Escherichia;s__Escherichia-coli;t__	0	0	0	0	0	0	0	0	0	0	0	0	0	276	0	0	0	0	0	0	0	0	0	0	0	232	0	0	0	0	0	0	0	0	0	0	0	0	0	0	0	212	0	0	0	0	0	0	0
g__Eubacterium;s__Eubacterium-coprostanoligenes;t__	0	0	0	0	0	1384	407	0	0	912	0	0	0	0	0	446	0	0	0	0	0	0	0	0	0	567	0	0	1918	0	0	0	0	0	1377	0	0	0	0	0	0	929	0	0	0	0	0	0	0
g__Eubacterium;s__Eubacterium-plexicaudatum;t__	147	0	0	0	0	0	0	0	0	0	0	0	0	0	0	0	0	0	238	213	0	0	0	0	0	271	0	0	0	0	0	0	0	2426	0	0	0	0	341	0	0	0	176	0	0	526	0	0	0
g__Eubacterium;s__Eubacterium-ventriosum;t__	0	0	0	0	0	406	0	0	0	0	392	1348	784	0	0	0	0	0	827	0	0	0	0	454	0	0	0	0	2393	0	0	480	0	3441	0	0	0	914	1443	0	0	0	0	805	0	0	0	0	0
g__Flavonifractor;s__Flavonifractor-plautii;t__	0	0	0	0	0	0	0	0	0	103	0	0	0	0	0	0	0	0	244	0	0	0	0	0	0	0	0	0	0	0	0	0	0	0	0	0	0	0	237	0	0	0	0	0	0	0	0	0	0
g__Intestinimonas;s__Intestinimonas-butyriciproducens;t__	0	1141	0	244	0	0	0	0	537	0	0	0	0	0	0	0	0	0	239	0	0	0	0	0	284	690	0	0	0	0	0	0	0	0	0	0	0	0	0	0	0	347	0	0	0	0	0	0	0
g__Jeotgalicoccus;s__Jeotgalicoccus-halotolerans;t__	0	0	0	0	0	0	0	0	0	0	0	0	0	0	0	0	0	0	0	0	0	0	0	0	0	0	0	0	0	0	0	0	0	0	0	0	0	0	0	0	0	0	0	0	0	0	0	0	0
g__Lactobacillus;s__Lactobacillus-animalis;t__	3812	8115	10495	1501	2101	1880	2251	4633	1287	1954	1699	7095	2883	692	993	5698	14564	4567	2305	1619	1709	12779	24958	1185	841	14841	9361	1599	2218	5413	12688	1801	4680	5066	4158	812	8794	1314	1551	1094	9889	13517	8759	5416	5756	1703	4414	9034	36496
g__Lactobacillus;s__Lactobacillus-apodemi;t__	0	0	2004	0	0	0	0	0	0	0	0	0	0	0	0	0	2173	0	0	0	0	0	4748	0	0	2912	2113	0	0	0	1853	0	0	0	0	0	0	0	0	0	1607	2364	1638	0	0	0	0	1280	5515
g__Lactobacillus;s__Lactobacillus-faecis;t__	0	0	0	0	0	0	0	0	0	0	0	0	0	0	0	0	0	0	0	0	0	0	0	0	0	0	0	0	0	0	0	0	0	0	0	0	0	0	0	0	0	0	0	0	0	0	0	0	0
g__Lactobacillus;s__Lactobacillus-fermentum;t__	0	0	0	0	0	0	0	0	0	0	0	0	0	0	0	0	0	0	0	0	0	0	0	0	0	0	0	0	0	0	0	0	0	0	0	0	0	0	0	0	0	0	0	0	0	0	0	0	0
g__Lactobacillus;s__Lactobacillus-gasseri;t__	0	0	2055	2326	0	0	1386	0	0	0	548	0	1854	0	0	2089	0	3058	0	0	0	4930	7843	2155	0	0	6047	0	3629	4838	0	0	0	3250	0	0	0	0	0	0	0	0	0	0	0	0	0	0	5075
g__Lactobacillus;s__Lactobacillus-intestinalis;t__	852	467	8800	7350	4247	21360	16798	26846	5310	10752	446	358	19100	3831	526	14419	355	8475	5455	15835	9335	411	484	615	3957	15343	51772	367	8559	482	8350	5560	11031	433	17891	9871	346	3179	9552	4841	11931	14033	28134	1898	21933	12395	12692	360	586
g__Lactobacillus;s__Lactobacillus-johnsonii;t__	491	2873	6567	7545	1574	1970	7758	9725	5809	4183	2661	1656	10192	3585	649	13278	2291	10580	2435	5771	4682	25498	34149	5902	1606	4777	17354	642	10077	14559	8141	4165	5435	12062	7855	2429	2240	5722	3525	1250	5619	6289	8055	4062	3353	4996	9035	3025	18838
g__Lactobacillus;s__Lactobacillus-murinus;t__	4711	10565	13201	1802	2660	2211	2733	5550	1555	2402	2218	10223	3687	870	1203	7085	18150	5486	2873	1997	2010	16125	31071	1437	975	18362	11547	2056	2769	6701	16295	2309	5917	6657	5073	1020	11360	1660	1834	1304	12156	17027	10851	6741	7260	2271	5362	11381	48874
g__Lactobacillus;s__Lactobacillus-reuteri;t__	233	0	4742	3581	1645	2885	2500	3187	730	1136	1810	84	3256	1601	446	4382	0	2761	1477	3260	4852	0	0	2395	460	2873	7554	221	3062	0	5213	1571	1121	0	4412	2229	1974	3920	1312	1697	7782	2745	8562	6658	2412	1296	2952	4198	0
g__Lactobacillus;s__Lactobacillus-taiwanensis;t__	0	355	1587	2007	377	452	2008	2258	1371	963	334	227	2737	801	0	3307	272	2587	625	1430	1133	2722	3704	734	373	1132	4051	0	2299	1741	2011	987	1385	1405	1914	603	256	1480	865	325	1420	1569	2133	1011	768	1223	2122	382	2093
g__Listeria;s__Listeria-monocytogenes;t__	0	0	0	0	0	0	0	0	0	0	0	0	0	0	0	0	0	0	0	0	0	0	0	0	0	0	0	0	0	0	0	0	0	0	0	0	0	0	0	0	0	0	0	0	0	0	0	0	0
g__Mucispirillum;s__Mucispirillum-schaedleri;t__	9744	15662	392	23319	2326	25640	345	9181	18569	847	728	952	505	1069	21887	407	1247	355	4074	6158	568	1419	3296	3812	4515	2284	3762	2365	1309	17102	768	3799	1524	11387	24369	4851	285	793	19891	2604	544	4161	574	583	423	3672	9502	549	1733
g__Oscillibacter;s__Oscillibacter-ruminantium;t__	0	0	0	0	0	0	0	0	0	0	0	0	0	71	0	0	0	0	0	400	0	0	0	0	0	0	0	0	0	0	0	0	0	0	0	0	0	0	413	0	0	0	0	0	0	0	0	0	0
g__Oscillibacter;s__Oscillibacter-valericigenes;t__	427	428	0	445	0	0	0	0	0	0	0	338	0	141	190	0	0	0	776	0	0	0	0	193	746	201	0	166	0	0	0	0	0	654	373	405	0	251	0	289	0	0	0	225	0	0	556	0	0
g__Oxalobacter;s__Oxalobacter-formigenes;t__	124	0	0	0	0	268	0	0	146	0	0	0	0	0	0	0	0	108	0	0	0	0	0	0	0	0	0	0	125	0	0	0	0	0	0	0	0	0	0	0	0	0	0	0	0	0	0	0	0
g__Parabacteroides;s__Parabacteroides-goldsteinii;t__	11666	23554	15478	6802	29047	7490	8259	9900	7280	5631	16585	47169	5441	6734	15593	2862	40635	5951	4236	5534	9034	74158	41961	21964	6262	5712	5307	16218	4916	32980	16597	4993	5967	55113	3367	10257	15458	6977	5082	10253	15069	1698	3500	10759	6775	3300	4938	17677	72234
g__Parasutterella;s__Parasutterella-excrementihominis;t__	2127	0	3003	1627	1412	1391	1442	6145	536	2064	2082	0	1229	692	1738	821	0	1385	213	2636	4741	0	0	1793	2169	1954	4339	2890	1358	0	4139	1712	3796	0	2221	1224	10082	1669	467	402	2800	462	1074	1972	4694	720	2745	2014	0
g__Propionibacterium;s__Propionibacterium-acnes;t__	0	0	0	0	0	0	0	0	0	0	0	0	0	0	0	0	0	0	0	0	0	0	0	0	0	0	0	0	0	0	0	0	0	0	0	0	0	0	0	0	0	0	0	0	0	0	0	0	0
g__Proteus;s__Proteus-mirabilis;t__	0	0	0	0	216	0	0	0	0	0	114	0	0	0	0	0	0	0	0	0	0	0	0	215	0	0	0	0	0	0	0	0	0	0	0	0	0	0	0	0	0	0	0	0	0	0	0	0	0
g__Proteus;s__Proteus-penneri;t__	0	0	0	0	0	0	0	0	0	0	0	0	0	0	0	0	0	0	0	0	0	0	0	0	0	0	0	0	0	0	0	0	0	0	0	0	0	0	0	0	0	0	0	0	0	0	0	0	0
g__Pseudomonas;s__Pseudomonas-aeruginosa;t__	0	0	0	0	0	0	0	0	0	0	0	0	0	0	0	0	0	0	0	0	0	0	0	0	0	0	0	0	0	0	0	0	0	0	0	0	0	0	0	0	0	0	0	0	0	0	0	0	0
g__Robinsoniella;s__Robinsoniella-peoriensis;t__	0	0	0	0	0	3363	0	0	0	1405	0	0	0	0	0	0	0	0	2617	0	0	0	2354	0	0	0	0	0	1606	0	0	3019	0	0	0	0	0	0	0	0	0	0	0	0	0	1650	0	1769	0
g__Romboutsia;s__Romboutsia-ilealis;t__	191	5571	3085	127	537	0	0	4248	252	0	903	1041	154	389	1734	0	631	1479	84	670	1303	9680	6396	439	170	0	2289	2840	490	6311	5262	0	0	272	0	1609	2600	680	0	250	1646	0	0	943	0	0	4668	2207	5179
g__Roseburia;s__Roseburia-faecis;t__	0	0	0	0	0	0	0	0	2614	0	0	0	0	0	0	0	0	0	1173	0	0	0	0	0	1068	0	0	0	0	0	0	0	0	0	1858	0	0	0	0	0	0	0	0	0	0	3206	0	0	0
g__Roseburia;s__Roseburia-hominis;t__	0	0	0	0	0	0	0	0	1220	0	0	0	0	0	0	0	0	0	1162	0	0	0	0	0	0	0	0	0	0	0	0	0	0	0	0	0	0	0	0	0	0	0	0	0	0	1523	0	0	0
g__Roseburia;s__Roseburia-intestinalis;t__	0	0	0	0	0	0	0	0	0	0	0	0	0	0	0	0	0	0	0	0	0	0	0	0	0	0	0	0	0	0	0	0	0	0	0	0	0	0	0	0	0	0	0	0	0	0	0	0	0
g__Ruminococcus;s__Ruminococcus-bromii;t__	0	0	0	0	0	0	0	0	1117	0	0	0	0	0	0	0	0	0	0	0	0	0	0	0	0	0	0	0	0	0	0	0	0	0	0	0	0	0	0	0	0	0	0	0	0	0	0	0	0
g__Ruminococcus;s__Ruminococcus-flavefaciens;t__	540	0	0	545	850	0	0	0	0	0	595	408	0	0	0	0	0	0	0	0	0	1221	0	555	0	0	0	0	770	0	0	0	0	0	0	0	0	0	0	0	0	0	0	0	0	0	0	0	0
g__Ruminococcus;s__Ruminococcus-gnavus;t__	645	0	227	568	0	768	0	1118	1008	216	0	0	0	392	0	533	0	0	878	614	0	0	0	569	397	501	564	0	0	875	0	0	316	0	545	718	0	830	1291	636	0	0	0	402	371	764	884	522	0
g__Ruminococcus;s__Ruminococcus-lactaris;t__	1402	0	537	1636	1299	0	0	1865	1636	538	483	0	0	361	838	942	0	1321	0	1401	0	0	0	1185	646	1743	808	0	1504	0	0	865	1548	0	0	0	0	943	1319	824	0	1065	0	807	1502	0	794	0	0
g__Ruminococcus;s__Ruminococcus-torques;t__	0	0	0	0	0	0	0	0	0	0	0	0	0	0	0	0	0	0	0	0	0	0	0	0	0	0	0	0	0	0	0	0	0	0	0	0	0	0	0	0	0	0	0	0	0	0	0	0	0
g__Salmonella;s__Salmonella-enterica;t__	0	0	0	0	0	0	0	0	0	0	0	0	0	0	0	0	0	0	0	0	0	0	0	0	0	0	0	0	0	0	0	0	0	0	0	0	0	0	0	0	0	0	0	0	0	0	0	0	0
g__Staphylococcus;s__Staphylococcus-aureus;t__	0	0	0	0	0	0	0	0	0	0	0	0	0	0	0	0	0	0	0	0	0	0	0	0	0	0	0	0	0	0	0	0	0	0	0	0	0	0	0	0	0	0	0	0	0	0	0	0	0
g__Staphylococcus;s__Staphylococcus-cohnii;t__	0	0	0	0	0	0	0	0	0	0	0	0	0	0	0	0	0	0	0	0	0	0	0	0	0	0	0	0	0	0	0	0	0	0	0	0	0	0	0	0	0	0	0	0	0	0	0	0	0
g__Staphylococcus;s__Staphylococcus-lentus;t__	0	0	0	0	0	0	0	0	0	0	0	0	0	0	0	0	0	0	0	0	0	0	0	0	0	0	0	0	0	0	0	0	0	0	0	0	0	0	0	0	0	0	0	0	0	0	0	0	0
g__Staphylococcus;s__Staphylococcus-nepalensis;t__	0	0	0	0	0	0	0	0	0	0	0	0	0	0	0	0	0	0	0	0	0	0	0	0	0	0	0	0	0	0	0	0	0	0	0	0	0	0	0	0	0	0	0	0	0	0	0	0	0
g__Staphylococcus;s__Staphylococcus-sciuri;t__	0	0	0	0	0	0	0	0	0	0	0	0	0	0	0	0	0	0	0	0	0	0	0	0	0	0	0	0	0	0	0	0	0	0	0	0	0	0	0	0	0	0	0	0	0	0	0	0	0
g__Staphylococcus;s__Staphylococcus-vitulinus;t__	0	0	0	0	0	0	0	0	0	0	0	0	0	0	0	0	0	0	0	0	0	0	0	0	0	0	0	0	0	0	0	0	0	0	0	0	0	0	0	0	0	0	0	0	0	0	0	0	0
g__Stomatobaculum;s__Stomatobaculum-longum;t__	15045	0	0	0	30837	19155	0	0	0	0	0	0	7855	0	28024	0	0	10930	27662	0	32759	0	0	18418	24553	0	0	11692	0	0	16770	13320	0	0	0	29028	7493	44643	11310	32226	0	0	0	26264	0	0	11864	19167	0
g__Turicibacter;s__Turicibacter-sanguinis;t__	860	0	849	509	0	0	0	3246	715	0	463	0	0	2280	0	0	0	472	0	1092	381	9364	0	0	429	0	1552	1374	562	1097	1242	0	0	0	0	842	1154	1968	0	0	1125	0	0	0	0	0	1832	0	0
[truncated: 144 more columns]
